# Supplementary material for: Transcriptome Analysis of H2O2-Treated Wheat Seedlings Reveals a H2O2-Responsive Fatty Acid Desaturase Gene Participating in Powdery Mildew Resistance
Source: PLoS One. 2011 Dec 12;6(12):e28810. doi: 10.1371/journal.pone.0028810 (PMC3236209; doi:10.1371/journal.pone.0028810)
Supplement: Table S1 — The statistics of the mRNA tags from the six wheat libraries in this study. (XLS) [file pone.0028810.s002.xls]

## Sheet: Sheet1
Table S1. The statistics of the mRNA tags from the six wheat libraries in this study.
	PK		P6		HK		H6		CK		C6		Average
	Total	Distinct Tag	Total	Distinct Tag	Total	Distinct Tag	Total	Distinct Tag	Total	Distinct Tag	Total	Distinct Tag	Total	Distinct Tag
Raw Data
	14264628	896752	13715365	826475	14703792	716051	14448938	858535	10566243	1295028	9386760	1144091	12847621	956155
Clean Tag
	13273709	348280	12684675	253698	13823299	247396	13501798	312462	9432558	412916	8332815	334150	1.18415e+07	318150
	0.930533	0.388379	0.924851	0.306964	0.940118	0.345501	0.934449	0.363948	0.892707	0.318847	0.88772	0.292066	0.918396	0.335951
All Tag Mapping to Gene
	10315485	121612	10096253	116922	11182023	110209	10191053	124087	7075503	166496	6347837	155110	9201359	132406
	0.7771	0.3492	0.7959	0.4609	0.8089	0.4455	0.7548	0.3971	0.7501	0.4032	0.7618	0.4642	0.774767	0.420017
Unambiguous Tag Mapping to Gene
	4695852	73413	4550603	66727	5187421	63211	4999784	73265	3318713	96408	2993780	88455	4.29103e+06	76913.2
	0.3538	0.2108	0.3587	0.263	0.3753	0.2555	0.3703	0.2345	0.3518	0.2335	0.3593	0.2647	0.361533	0.243667
All Tag-mapped Genes
		82847		77997		79031		86534		83905		75705		81003.2
		0.3015		0.2839		0.2876		0.315		0.3054		0.2755		0.294817
Unambiguous Tag-mapped Genes
		32664		29568		29957		32645		32545		29228		31101.2
		0.1189		0.1076		0.109		0.1188		0.1185		0.1064		0.1132
Unknown Tag
	2958224	226668	2588422	136776	2641276	137187	3310745	188375	2357055	246420	1984978	179040	2.64012e+06	185744
	0.2229	0.6508	0.2041	0.5391	0.1911	0.5545	0.2452	0.6029	0.2499	0.5968	0.2382	0.5358	0.225233	0.579983
PK, PmA 0 h; P6, PmA 6 h; HK, Han 0 h; H6, Han 6 h; CK, Cha 0 h; C6, Cha 6 h.
