# Supplementary material for: Transcriptome Analysis of H2O2-Treated Wheat Seedlings Reveals a H2O2-Responsive Fatty Acid Desaturase Gene Participating in Powdery Mildew Resistance
Source: PLoS One. 2011 Dec 12;6(12):e28810. doi: 10.1371/journal.pone.0028810 (PMC3236209; doi:10.1371/journal.pone.0028810)
Supplement: Table S2 — The statistics of the differentially expressed transcripts in response to H2O2 treatment in the wheat lines PmA, Han, and Cha. (XLS) [file pone.0028810.s003.xls]

## Sheet: Sheet1
Table S2. The statistics of the differentially expressed transcripts in response to H2O2 treatment in the wheat lines PmA, Han, and Cha.
Wheat lines	Library	Distinct tagged gene #	aDifferentially expressed gene #	bSignificantly differentially expressed gene #	Up-regulated	Down-regulated	Up vs. down	Overlap with GeneChip	%
PmA	PK	32664
	P6	29568	28247	6157	4008	2148	1.86592	2071	0.336365
Han	HK	29957
	H6	32645	28956	6876	3780	3095	1.22132	2271	0.330279
Cha	CK	32545
	C6	29228	27789	3268	1780	1487	1.19704	1137	0.347919
aGenes with normalized copy numbers different in two libraries; bFDR < 0.001, fold change≥ 2.
