# Supplementary material for: Transcriptome Analysis of H2O2-Treated Wheat Seedlings Reveals a H2O2-Responsive Fatty Acid Desaturase Gene Participating in Powdery Mildew Resistance
Source: PLoS One. 2011 Dec 12;6(12):e28810. doi: 10.1371/journal.pone.0028810 (PMC3236209; doi:10.1371/journal.pone.0028810)
Supplement: Table S3 — The correlation coefficients (R2) of the mRNA tag numbers for genes shared among different libraries. (XLS) [file pone.0028810.s004.xls]

## Sheet: Sheet1
Table S3. The correlation coefficients (R2) of the mRNA tag numbers for genes shared among different libraries.
	CK	C6	HK	H6	PK	P6
CK	-
C6	0.9629	-
HK	0.9011	-	-
H6	-	0.6881	0.9739	-
PK	0.7113	-	0.8375	-	-
P6	-	0.5322	-	0.7544	0.9576	-
