# Supplementary material for: Transcriptome Analysis of H2O2-Treated Wheat Seedlings Reveals a H2O2-Responsive Fatty Acid Desaturase Gene Participating in Powdery Mildew Resistance
Source: PLoS One. 2011 Dec 12;6(12):e28810. doi: 10.1371/journal.pone.0028810 (PMC3236209; doi:10.1371/journal.pone.0028810)
Supplement: Table S4 — qRT-PCR validation of 28 differentially expressed genes as detected by the miRNA tag analysis. (XLS) [file pone.0028810.s005.xls]

## Sheet: Sheet1
Table S4. qRT-PCR validation of 28 differentially expressed genes as detected by the miRNA tag analysis.
No. of gene	PlantGDB EST	Annotation	H2O2 treatment
			PmAa	PmAb	Validated
1	Ta-3577165441	acyl-CoA thioesterase 2	2.02792	2.3±0.18	Y
2	Ta-92123	heavy metal-associated domain containing	2.73208	2.78±0.21	Y
3	Ta-048072	12-oxophytodienoate reductase	3.71851	3.15±1.07	Y
4	Ta-2126165445	ABC transporter family protein	0.371131	0.24±0.13	Y
5	Ta-019566	CAMK_KIN1/SNF1/Nim1_like.38 - CAMK includes calcium/calmodulin depedent kinases	3.605	2.37±0.31	Y
6	Ta-80972	cytochrome P450	4.80074	3.08±1.03	Y
7	Ta-2002165442	ethylene receptor	5.87861	4.64±1.33	Y
8	Ta-129760	Ethylene-responsive element-binding	3.01049	5.33±1.92	Y
9	Ta-147978	ethylene-responsive transcription factor	2.19298	2.11±0.07	Y
10	Ta-0109540	Fatty acid desaturase	0.503478	1.25±0.22	Y
11	Ta-121165441	F-box/LRR-repeat protein 14	0.0102374	0.17±0.01	Y
12	Ta-145443	formin-like protein 1 precursor	0.00955188	0.37±0.04	Y
13	Ta-91784	GRAM domain containing	5.02805	1.2±0.07	N
14	Ta-4496	hcr2-5D	0.0120068	0.23±0.06	Y
15	Ta-138137	Helix-loop-helix DNA-binding domain containing protein	0.371131	0.29±0.05	Y
16	Ta-3709	homeobox and START domains containing	1.30134	1.52±0.33	Y
17	Ta-1646165446	hypersensitive-induced response protein	7.11074	4.19±1.81	Y
18	Ta-24564	NBS-LRR disease resistance	7.88986	3.96±0.15	Y
19	Ta-1039165449	OsIAA12 - Auxin-responsive Aux/IAA gene family member	0.238159	0.12±0.09	Y
20	Ta-99839	Peptide transporter PTR2	3.70635	2.01±0.27	Y
21	Ta-058103	phospholipase D	5.61778	1.86±0.25	N
22	Ta-131097	ribonuclease T2 family domain containing protein	0.327598	0.51±0.02	N
23	Ta-1259165445	Serine/threonine- kinase PRP4	2.96905	2.83±0.15	Y
24	Ta-18253	SGS domain containing	12.2101	5.2±0.13	Y
25	Ta-1676165442	Solute carrier family 35 member B1	2.31338	3.23±1.15	Y
26	Ta-02061	stripe rust resistance Yr10	5.54044	3.55±0.43	Y
27	Ta-099263	thioesterase family protein	0.115023	0.32±0.04	Y
28	Ta-3251165448	tRNA synthetase class II core domain containing protein	0.426317	0.5±0.11	N
aFold change detected by RNA tag profiling (6 h TPM:0 h TPM); bFold change determined by real time PCR (6 h:0 h); cTa, PUT-163b-Triticum_aestivum; dStand error shown here for three biological repeats.
