# Supplementary material for: Transcriptome Analysis of H2O2-Treated Wheat Seedlings Reveals a H2O2-Responsive Fatty Acid Desaturase Gene Participating in Powdery Mildew Resistance
Source: PLoS One. 2011 Dec 12;6(12):e28810. doi: 10.1371/journal.pone.0028810 (PMC3236209; doi:10.1371/journal.pone.0028810)
Supplement: Table S5 — The full list of genes with the same differential expression patterns in all three wheat lines under H2O2 stress. (XLS) [file pone.0028810.s006.xls]

## Sheet: Sheet1
Table S5. The full list of genes with the same differential expression patterns in all three wheat lines under H2O2 stress.
PlantGDB EST No.	Putative function	Fold change (log2)a
		PmA	Han	Cha
Up-regulated
Cell rescue/defense
Ta-1686165446	CHIT8 - Chitinase family precursor	1.55051	1.23233	1.18677
Ta-28626	CSLF8 - cellulose synthase-like family F; beta1,3;1,4 glucan synthase	2.92238	1.7121	4.15687
Ta-98605	cytochrome P450 72A1	4.02385	8.20945	1.848
Ta-137154	cytochrome P450	3.49185	8.86728	5.49643
Ta-127510	cytochrome P450	2.72818	2.05296	1.56789
Ta-760165445	dehydrin	7.49985	7.74819	7.16993
Ta-1646165446	hypersensitive-induced response protein	2.8252	3.43052	2.12649
Ta-265165443	hypersensitive-induced response protein	3.1315	1.71704	2.55597
Ta-108515	late embryogenesis abundant group 1	7.56224	8.64386	7.2854
Ta-44767	late embryogenesis abundant group 1	7.99095	5.4434	3.45695
Ta-04365	late embryogenesis abundant group 1	1.13084	1.3932	1.6939
Ta-85498	OsRCI2-5 - Putative low temperature and salt responsive protein	1.88812	2.99938	1.97124
Ta-65960	pectinesterase inhibitor domain containing protein	2.97201	2.23279	2.52174
Ta-1137165445	pectinesterase	1.38276	1.43951	2.01824
Ta-1864165443	pleiotropic drug resistance protein	6.67243	8.9542	2.32931
Ta-33080	thaumatin	7.49985	2.48788	2.72833
Ta-1412165445	WIP3 - Wound-induced precursor	2.77471	2.15737	1.4029
Ta-012207	WIP3 - Wound-induced precursor	1.59734	2.10744	4.19265
Ta-0109885	glyoxalase family protein	2.45152	2.10137	1.58943
Ta-36034	wound/stress protein	1.08934	1.57085	1.5283
Ta-95374	jacalin-like lectin domain containing protein	2.07554	2.46862	3.39662
Ta-0877	glycosyl hydrolases family 16	2.43428	3.15149	2.25147
Ta-33326	glycosyl hydrolases family 16	4.0369	2.98719	1.49176
Ta-81876	glycosyl hydrolases family 16	1.78814	1.29194	8.97728
Ta-58864	glycosyl hydrolases	1.87963	2.66525	1.97909
Ta-839165443	alpha-1,4-glucan-synthase	1.67409	2.07577	2.5009
Ta-111845	vignain precursor	1.44746	1.75358	1.33067
Ta-1262165444	vignain precursor	8.43879	1.70426	8.2854
Ta-152385	lysM domain containing protein	3.21239	2.16847	1.54012
Ta-92174	BBTI6 - Bowman-Birk type bran trypsin inhibitor precursor	6.56986	7.34873	3.96557
Redox homeostasis
Ta-21469	dehydrogenase	1.84327	2.74929	8.58496
Ta-66576	glutathione S-transferase	1.5054	1.12326	2.30485
Ta-010988	peroxidase precursor	1.926	1.72142	1.68248
Ta-36863	tropinone reductase 2	1.50358	1.58894	1.33
Signal transduction
Ta-08578	B3 DNA binding domain containing protein	1.28353	2.01518	1.15612
Ta-18711	CAMK_CAMK_like.14 - CAMK includes calcium/calmodulin depedent kinases	1.36678	2.53434	1.63151
Ta-94253	CCT/B-box zinc finger protein	5.152	3.73073	4.75489
Ta-60654	CGMC_MAPKCMGC_2_SLT2y_ERK.2 - CGMC includes CDA, MAPK, GSK3, and CLKC kinases	2.54082	1.081	1.24565
Ta-144787	class III HD-Zip 8	1.56359	8.17493	8.2854
Ta-1734165441	endonuclease/exonuclease/phosphatase family domain containing protein	1.08881	1.84108	1.38277
Ta-31891	ethylene-responsive transcription factor	3.28046	2.21759	3.07595
Ta-82387	glutamate receptor 2.8 precursor	2.73697	7.2854	7.16993
Ta-50156	HSF-type DNA-binding domain containing protein	2.68143	1.50901	1.51198
Ta-1720165442	inactive receptor kinase At1g27190 precursor	1.16737	1.00806	1.22859
Ta-24630	MYB family transcription factor	11.6826	3.81566	1.89267
Ta-095679	OsCML22 - Calmodulin-related calcium sensor protein	2.11548	1.396	1.6012
Ta-087600	OsFBL16 - F-box domain and LRR containing protein	8.22882	9.65642	1.45747
Ta-2846165449	phosphatase 2C	5.41165	3.29927	3.21459
Ta-18275	phosphatase 2C	2.55141	2.40806	2.38029
Ta-57939	phosphatase 2C	3.65347	2.31027	1.88064
Ta-133196	phosphatase 2C	2.20482	2.18435	1.58496
Ta-804165440	phosphatase 2C	2.81038	1.54902	2.79647
Ta-3652165444	phosphatase 2C	1.38212	1.16592	1.03877
Ta-050436	regulatory protein	1.23975	1.93204	2.37551
Ta-90740	rho guanine nucleotide exchange factor	1.57484	3.7604	2.21099
Ta-117450	RING-H2 finger ATL1Q	1.77899	1.13602	1.79355
Ta-163928	STE_MEKK_ste11_MAP3K.3 - STE kinases include homologs to sterile 7, sterile 11 and sterile 20 from yeast	2.15829	8.17493	2.71425
Ta-141090	transcriptional corepressor SEUSS	8.29921	9.11634	7.2854
Ta-9295	zinc finger family protein	2.11548	1.34792	2.82667
Ta-161789	zinc knuckle domain containing protein	1.3791	1.84565	1.75668
Ta-2171165445	RNA recognition motif containing protein	2.53051	7.20945	8.79442
Transport
Ta-2659165443	MDR-like ABC transporter	3.05047	1.75133	1.3446
Ta-151041	transmembrane amino acid transporter protein	2.3057	2.91912	1.80284
RNA processing
Ta-124596	ribosomal protein-related	8.22882	7.20945	7.49185
Ta-113769	ribosomal L6	3.1592	2.92362	1.40237
Nucleotide metabolism
Ta-134547	nucleolar matrix protein-related	1.55606	1.03438	1.15472
Ta-0555	tRNA synthetase	6.67243	2.53703	7.75489
Ta-18432	tRNA synthetase class I	1.22278	1.57323	1.55922
Amino acid metabolism
Ta-084003	chalcone synthase	2.28815	1.14062	7.58496
Ta-66308	OsSCP5 - Putative Serine Carboxypeptidase homologue	1.07721	1.3641	1.57544
Lipid metabolism
Ta-104587	LTPL40 - Protease inhibitor/seed storage/LTP family precursor	3.20791	4.07213	2.24515
Ta-035988	LTPL40 - Protease inhibitor/seed storage/LTP family precursor	2.23724	1.55618	1.45066
Ta-459165442	LTPL23 - Protease inhibitor/seed storage/LTP family precursor	3.13474	3.76799	4.8365
Ta-66239	LTPL152 - Protease inhibitor/seed storage/LTP family precursor	3.20842	1.48226	2.83494
Ta-45483	fatty acid hydroxylase	3.78381	7.74819	4.07682
Ta-15083	acyl carrier protein	1.70895	1.47317	1.60428
Ta-138659	lipozygenase protein	3.56478	1.1553	3.31647
Ta-01383	lipoxygenase	2.93925	1.61281	2.2185
Ta-1776165447	lipoxygenase	3.92064	1.49603	1.89411
Protein biosynthesis
Ta-151045	eukaryotic peptide chain release factor subunit 1-1	3.79043	2.19163	1.67885
Protein folding and assembly
Ta-273165443	peptidyl-prolyl cis-trans isomerase	2.45895	1.11208	1.11051
Ta-047	OsSub7 - Putative Subtilisin homologue	1.17479	1.03934	1.67359
Ta-033539	OsSub22 - Putative Subtilisin homologue	2.22134	1.26004	1.98318
Ta-93842	hydrolase, alpha/beta fold family domain containing protein	1.38743	1.88811	1.74678
Protein modification
Ta-1295165449	glycosyltransferase	3.67557	1.54344	2.27376
Protein degradation
Ta-12913	ubiquitin family protein	1.7218	2.11706	1.74127
Ta-92888	ubiquitin carboxyl-terminal hydrolase, family 1	2.74375	1.94924	3.58496
Ta-2684165441	SNF7 domain containing protein	1.33262	1.49291	1.37634
Ta-051583	proteasome-related	1.3917	1.23007	1.69054
Unclassified
Ta-295165441	expressed protein	7.06609	6.58496	7.83289
Ta-0357	expressed protein	7.06609	2.42253	2.23349
Ta-069542	expressed protein	1.7808	2.29857	1.77352
Ta-18826	expressed protein	2.78184	1.44318	1.34407
Ta-50085	expressed protein	3.87999	1.37695	3.07868
Ta-1255165443	expressed protein	1.07512	1.34477	1.57356
Ta-0968	expressed protein	1.64318	1.29278	1.00262
Ta-118912	expressed protein	1.42206	1.01476	1.40968
Ta-18262	hypothetical protein	2.47547	1.90983	1.14692
Ta-70535	WD domain, G-beta repeat domain containing protein	7.30378	1.29385	1.42183
Ta-11016	reticulon domain containing protein	2.3806	2.50901	1.76184
Ta-0103468	methyltransferase	1.00923	1.12921	1.71605
Ta-145960	DUF581 domain containing protein	2.49277	9.13699	2.61193
Ta-613165449	DSHCT domain containing protein	1.80599	2.54535	3.10852
Ta-79792	tubulin/FtsZ domain containing protein	1.18694	1.05674	1.0973
down-regulated
Cell rescue/defense
Ta-64131	cellulase	-1.58464	-2.20045	-1.38828
Ta-117342	cytochrome P450	-1.47045	-2.49304	-4.37504
Ta-1865165444	expansin precursor	-9.43671	-1.85505	-2.1127
Ta-89717	expansin precursor	-8.15987	-6.44294	-8.10852
Ta-0115846	glycosyl hydrolases	-1.61567	-2.85209	-2.40162
Ta-111456	late embryogenesis abundant D-34	-1.96504	-3.19892	-1.89185
Ta-1523165444	Os1bglu5 - beta-glucosidase homologue, similar to G. max isohydroxyurate hydrolase	-1.86898	-3.02287	-1.70443
Ta-101667	verticillium wilt disease resistance protein	-2.14512	-1.6065	-8.04985
Ta-93863	WAX2	-1.72995	-1.33109	-1.99095
Photosynthesis
Ta-0112922	chlorophyll A-B binding protein	-4.01057	-6.15516	-5.89012
Ta-036375	chlorophyll A-B binding protein	-2.67563	-3.89171	-2.95931
Ta-053588	chlorophyll A-B binding protein	-7.91289	-6.65821	-8.65464
Ta-129259	chlorophyll A-B binding protein	-2.5843	-3.08966	-2.4705
Ta-146211	chlorophyll A-B binding protein	-9.7211	-9.00562	-8.86419
Ta-19895	chlorophyll A-B binding protein	-3.39201	-3.62305	-2.02237
Ta-2098165442	chlorophyll A-B binding protein	-3.93735	-3.9013	-3.39304
Ta-3264165442	chlorophyll A-B binding protein	-11.2883	-9.34651	-7.98868
Ta-98245	chlorophyll A-B binding protein	-3.07516	-4.67512	-1.91061
Ta-2196165449	magnesium-chelatase	-1.9126	-1.66469	-1.61493
Ta-2040165448	photosystem I reaction center subunit III, chloroplast precursor	-1.23444	-1.56288	-1.25047
Ta-132758	photosystem II reaction center PSB28 protein, chloroplast precursor	-1.13916	-1.07832	-1.48845
Redox homeostasis
Ta-31030	dehydrogenase	-1.20326	-1.74796	-2.02385
Ta-19785	glutathione peroxidase domain containing protein	-2.5322	-1.72316	-2.47187
Ta-121223	peroxisomal membrane protein	-2.2053	-1.34655	-1.86586
Ta-2210165449	thioredoxin	-1.87447	-1.02647	-1.37434
Ta-060010	tropinone reductase 2	-1.54862	-2.75845	-3.99247
Signal transduction
Ta-2505165442	5-AMP-activated kinase-related	-2.97179	-1.70543	-1.59202
Ta-51510	AP2 domain containing protein	-8.55842	-3.8178	-1.79925
Ta-29471	AP2 domain containing protein	-4	-4.52864	-2.82018
Ta-24165444	AT hook motif domain containing protein	-1.18812	-1.17987	-1.15784
Ta-2287165445	B3 DNA binding domain containing protein	-1.8752	-1.59306	-1.72309
Ta-102157	B-box zinc finger family protein	-1.99491	-1.16799	-2.44455
Ta-5322	B-box zinc finger family protein	-4.68124	-2.82704	-2.70612
Ta-58552	BHLH transcription factor	-1.85308	-1.32613	-2.06151
Ta-162594	cadmium-induced protein	-1.40317	-1.97353	-2.40599
Ta-13448	dehydration-responsive element-binding protein	-7.76818	-7.90087	-2.81876
Ta-9281	flowering promoting factor-like 1	-1.19458	-2.25423	-1.79413
Ta-156530	LSD1 zinc finger domain containing protein	-2.24647	-2.27645	-2.21151
Ta-089056	MYB family transcription factor	-3.78898	-2.69238	-2.86285
Ta-056632	MYB family transcription factor	-2.78739	-3.64882	-3.83289
Ta-064372	OsWRKY60 - Superfamily of TFs having WRKY and zinc finger domains	-9.30606	-3.72443	-2.64546
Ta-110940	ZOS12-08 - C2H2 zinc finger protein	-2.82395	-1.6135	-5.17825
Transport
Ta-118377	amino acid transporter	-3.60666	-2.85545	-2.19401
Ta-01816	mitochondrial carrier protein	-2.02763	-1.37765	-2.64546
Ta-149275	peptide transporter PTR2	-1.10668	-2.83602	-2.37145
Ta-924165441	regulator of chromosome condensation	-3.69349	-1.67102	-2.76081
Ta-95913	trafficking particle complex subunit	-6.82018	-9.26444	-1.75327
RNA processing
Ta-26041	DEAD-box ATP-dependent RNA helicase	-1.0732	-1.28364	-1.74335
Ta-13697	tRNA-specific adenosine deaminase	-1.73207	-8.55459	-1.60486
Carbohydrate metabolism
Ta-155349	beta-amylase	-1.03597	-1.06863	-2.32008
Ta-25700	NAD dependent epimerase/dehydratase family protein	-1.40638	-3.06639	-1.10769
Ta-142165440	phosphoenolpyruvate carboxykinase	-1.34277	-1.48895	-1.98423
Ta-69231	phosphoesterase family protein	-1.19265	-1.24007	-1.00888
Ta-3117165446	ribulose bisphosphate carboxylase small chain, chloroplast precursor	-1.08237	-1.01699	-1.85798
Ta-2355165445	trehalose-6-phosphate synthase	-2.59904	-2.45232	-2.62936
Amino acid metabolism
Ta-921165445	asparate aminotransferase	-2.82018	-6.85798	-7.40939
Ta-24796	cysteine synthase	-1.6634	-1.91995	-1.43635
Lipid metabolism
Ta-05782	3-ketoacyl-CoA synthase	-1.86176	-3.23522	-3.37504
Ta-2142165445	LTPL124 - Protease inhibitor/seed storage/LTP family precursor	-3.08507	-3.61647	-3.19544
Protein biosynthesis
Ta-18753	peptidase	-1.91916	-1.44178	-2.68975
Protein metabolism
Ta-65160	OsClp5 - Putative Clp protease homologue	-1.04162	-1.52344	-1.53209
Unclassified
Ta-45686	aquaporin protein	-2.19954	-2.00045	-2.74649
Ta-373165442	BTBN22 - Bric-a-Brac, Tramtrack, Broad Complex BTB domain with non-phototropic hypocotyl 3 NPH3 and coiled-coil domains	-3.30388	-3.32878	-3.27509
Ta-1562165449	CRAL/TRIO domain containing protein	-1.54034	-1.63912	-4.57659
Ta-0110879	expressed protein	-1.38589	-1.69846	-2.56768
Ta-05152	expressed protein	-1.26529	-1.75406	-1.60486
Ta-77006	expressed protein	-1.63535	-1.83065	-1.90867
Ta-128634	expressed protein	-1.5464	-2.02629	-1.49541
Ta-663165448	expressed protein	-2.80189	-2.48716	-2.14296
Ta-02298	expressed protein	-2.03607	-2.64829	-2.50038
Ta-146178	expressed protein	-7.7211	-2.93618	-8.96
Ta-0283	expressed protein	-2.50597	-3.06536	-1.82181
Ta-1203	expressed protein	-4.60486	-3.25481	-3.558
Ta-143564	expressed protein	-4.04439	-3.28661	-2.64636
Ta-029841	expressed protein	-2.74153	-4.06318	-3.67901
Ta-104609	expressed protein	-1.48722	-4.44827	-2.65288
Ta-110726	expressed protein	-7.08746	-6.55459	-7.31288
Ta-16666	expressed protein	-3.39855	-8.13955	-2.40599
Ta-01666	plant-specific domain TIGR01589 family protein	-1.08099	-1.89657	-5.5356
Ta-26629	retrotransposon protein, unclassified	-2.46214	-2.53467	-1.51556
Ta-29714	rhodanese-like domain containing protein	-1.34018	-2.17661	-2.7473
Ta-1732165440	rhythmically expressed gene 2 protein	-1.18777	-2.31802	-1.15489
Ta-142470	sialyltransferase family domain containing protein	-1.12601	-1.48685	-1.48631
Ta-101970	WD40-like Beta Propeller Repeat family protein	-1.48709	-1.17965	-2.52007
a6 h TPM:0 h TPM; PmA, PmAm6/Beijing837 BC5F3; Han, Hanxuan10; Cha, Chadianhong.
