# Supplementary material for: Transcriptome Analysis of H2O2-Treated Wheat Seedlings Reveals a H2O2-Responsive Fatty Acid Desaturase Gene Participating in Powdery Mildew Resistance
Source: PLoS One. 2011 Dec 12;6(12):e28810. doi: 10.1371/journal.pone.0028810 (PMC3236209; doi:10.1371/journal.pone.0028810)
Supplement: Table S6 — Classification of H2O2 responsive genes with specific expression patterns in PmA. (XLS) [file pone.0028810.s007.xls]

## Sheet: Sheet1
Table S6. Classification of H2O2 responsive genes with specific expression patterns in PmA.
Expression patterns					Class	Number
PmA	Han	Cha	Abbrevation
up	down	down	UDD		I	17
up	nochange	nochange	UNN			1746
down	up	up	DUU		II	12
down	nochange	nochange	DNN			834
nochange	down	down	NDD		III	154
nochange	up	up	NUU			219
PmA, PmAm6/Beijing837 BC5F3; Han, Hanxuan10; Cha, Chadianhong.
