# Supplementary material for: Transcriptome Analysis of H2O2-Treated Wheat Seedlings Reveals a H2O2-Responsive Fatty Acid Desaturase Gene Participating in Powdery Mildew Resistance
Source: PLoS One. 2011 Dec 12;6(12):e28810. doi: 10.1371/journal.pone.0028810 (PMC3236209; doi:10.1371/journal.pone.0028810)
Supplement: Table S7 — The full list of 2,982 PmA-specific differentially expressed ESTs under H2O2 treatment. (XLS) [file pone.0028810.s008.xls]

## Sheet: Sheet1
Table S7. The full list of 2, 982 PmA-specific differentially ESTs under H2O2 treatment.
Expression pattern	PlantGDB EST No.	Annotation	Fold change (log2)a
			PmA	Han	Cha
UDD	PUT-163b-Triticum_aestivum-150935	protein ybaK/prolyl-tRNA synthetase family protein, putative, expressed	7.88874	-1.88009	-7.86419
	PUT-163b-Triticum_aestivum-2523165449	protein WD domain, G-beta repeat domain containing protein, expressed	1.50918	-1.94843	-1.62882
	PUT-163b-Triticum_aestivum-1676165442	protein solute carrier family 35 member B1, putative, expressed	1.20517	-1.654	-1.50038
	PUT-163b-Triticum_aestivum-1259165445	protein serine/threonine-protein kinase PRP4, putative, expressed	1.57484	-1.32712	-7.40939
	PUT-163b-Triticum_aestivum-149618	protein riboflavin biosynthesis protein ribAB, chloroplast precursor, putative, expressed	2.68281	-2.67894	-8.61471
	PUT-163b-Triticum_aestivum-067145	protein retrotransposon protein, putative, unclassified	1.44781	-7.09803	-7.20945
	PUT-163b-Triticum_aestivum-099839	protein peptide transporter PTR2, putative, expressed	1.88952	-2.25815	-8.10852
	PUT-163b-Triticum_aestivum-49621	protein OsAPRL5 adenosine 5'-phosphosulfate reductase-like OsAPRL5, expressed	2.05576	-1.0097	-1.05649
	PUT-163b-Triticum_aestivum-92123	protein heavy metal-associated domain containing protein, expressed	1.45362	-1.67641	-2.37255
	PUT-163b-Triticum_aestivum-77165443	protein expressed protein	2.33284	-1.27745	-1.57491
	PUT-163b-Triticum_aestivum-53805	protein expressed protein	1.01478	-1.46373	-1.37089
	PUT-163b-Triticum_aestivum-44178	protein expressed protein	1.77228	-1.60817	-8.36194
	PUT-163b-Triticum_aestivum-39400	protein expressed protein	2.02106	-1.99537	-7.20945
	PUT-163b-Triticum_aestivum-66385	protein expressed protein	2.91107	-3.44184	-8.10852
	PUT-163b-Triticum_aestivum-129760	protein ethylene-responsive element-binding protein, putative, expressed	1.5923	-1.43121	-1.9645
	PUT-163b-Triticum_aestivum-019566	protein CAMK_KIN1/SNF1/Nim1_like.38 - CAMK includes calcium/calmodulin depedent protein kinases, expressed	1.84864	-1.59379	-2.76081
	PUT-163b-Triticum_aestivum-3577165441	protein acyl-CoA thioesterase 2, putative, expressed	1.02165	-1.18879	-1.5658
DUU	PUT-163b-Triticum_aestivum-015735	protein TruB family pseudouridylate synthase, putative, expressed	-2.57225	8.34873	4.34129
	PUT-163b-Triticum_aestivum-3251165448	protein tRNA synthetase class II core domain containing protein, expressed	-1.23341	1.01306	1.76553
	PUT-163b-Triticum_aestivum-099263	protein thioesterase family protein, putative, expressed	-3.12412	2.42253	2.2854
	PUT-163b-Triticum_aestivum-131097	protein ribonuclease T2 family domain containing protein, expressed	-1.60768	7.05528	8.22882
	PUT-163b-Triticum_aestivum-1039165449	protein OsIAA12 - Auxin-responsive Aux/IAA gene family member, expressed	-2.06711	2.14577	7.2854
	PUT-163b-Triticum_aestivum-138137	protein helix-loop-helix DNA-binding domain containing protein, expressed	-1.42528	4.27388	8.33985
	PUT-163b-Triticum_aestivum-145443	protein formin-like protein 1 precursor, putative, expressed	-6.71425	3.24793	1.76184
	PUT-163b-Triticum_aestivum-121165441	protein F-box/LRR-repeat protein 14, putative, expressed	-6.61471	7.34873	8.04439
	PUT-163b-Triticum_aestivum-096141	protein expressed protein	-6.82018	7.13955	1.33356
	PUT-163b-Triticum_aestivum-121641	protein expressed protein	-2.37993	2.21759	3.2854
	PUT-163b-Triticum_aestivum-08836	protein ATP synthase subunit beta, putative	-1.60622	1.27583	1.07533
	PUT-163b-Triticum_aestivum-2126165445	protein ABC transporter family protein, putative, expressed	-1.42786	1.4832	1.09491
UNN	PUT-163b-Triticum_aestivum-116486	protein ankyrin repeat domain containing protein, putative, expressed	9.63662	0.68	1.4
	PUT-163b-Triticum_aestivum-69096		9.24555	-0.72	2.36
	PUT-163b-Triticum_aestivum-15826		9.12928	0.48	-4.39
	PUT-163b-Triticum_aestivum-09113	protein tRNA-splicing endonuclease subunit Sen2, putative, expressed	9.12928	-6.02	1.03
	PUT-163b-Triticum_aestivum-1151165445	protein proline-rich family protein, putative, expressed	9.06609	0.21	5.17
	PUT-163b-Triticum_aestivum-151098	protein expressed protein	8.98014	1.09	-5
	PUT-163b-Triticum_aestivum-128653		8.8857	-1.56	-6.73
	PUT-163b-Triticum_aestivum-062613	protein retrotransposon protein, putative, unclassified	8.76155	-1.37	-1.11
	PUT-163b-Triticum_aestivum-133194	protein expressed protein	8.76155	0.75	-1.52
	PUT-163b-Triticum_aestivum-1707165445	protein MRH1, putative, expressed	8.70736	6.07	6.91
	PUT-163b-Triticum_aestivum-01649	protein WD domain, G-beta repeat domain containing protein, expressed	8.67948	1.08	-5.73
	PUT-163b-Triticum_aestivum-029771		8.67948	0.63	6.75
	PUT-163b-Triticum_aestivum-91081	protein transferase family protein, putative, expressed	8.62205	0.03	-1.62
	PUT-163b-Triticum_aestivum-04821		8.62205	0.63	1.06
	PUT-163b-Triticum_aestivum-02392	protein phosphate-induced protein 1 conserved region domain containing protein, expressed	8.47168	-1.1	7.04
	PUT-163b-Triticum_aestivum-86140	protein chlorophyll A-B binding protein, putative, expressed	8.47168	-0.14	-0.62
	PUT-163b-Triticum_aestivum-33028	protein protein phosphotase protein, putative, expressed	8.37069	-6.17	-4.39
	PUT-163b-Triticum_aestivum-0107529	protein retrotransposon protein, putative, unclassified, expressed	8.33539	-1.6	-5.39
	PUT-163b-Triticum_aestivum-132707	protein tetrapyrrole methylase family protein, putative, expressed	8.29921	-0.96	7.04
	PUT-163b-Triticum_aestivum-2274165449	protein seed specific protein Bn15D1B, putative, expressed	8.26209	-1.85	0.19
	PUT-163b-Triticum_aestivum-2850165448	protein OsFBL3 - F-box domain and LRR containing protein, expressed	8.22882	-1.31	-0.28
	PUT-163b-Triticum_aestivum-01218		8.22882	-6.17	0.51
	PUT-163b-Triticum_aestivum-82360		8.22882	-1.73	0.35
	PUT-163b-Triticum_aestivum-0102528		8.18982	-1.12	-6
	PUT-163b-Triticum_aestivum-910165447	protein ELMO/CED-12 family protein, putative, expressed	8.14975	-0.51	-5
	PUT-163b-Triticum_aestivum-2804165444	protein sucrose-phosphate synthase, putative, expressed	8.14975	1.32	-6.21
	PUT-163b-Triticum_aestivum-01966	protein glycerophosphoryl diester phosphodiesterase family protein, putative, expressed	8.14975	-0.56	2.18
	PUT-163b-Triticum_aestivum-2105165448	protein mitochondrial import receptor subunit TOM7-1, putative, expressed	8.06609	-0.44	6.39
	PUT-163b-Triticum_aestivum-38405	protein expressed protein	8.06609	0.52	-1.12
	PUT-163b-Triticum_aestivum-0824	protein retrotransposon protein, putative, unclassified, expressed	8.06609	-0.44	5.17
	PUT-163b-Triticum_aestivum-514165445	protein exosome complex exonuclease, putative, expressed	8.06609	1.49	-0.89
	PUT-163b-Triticum_aestivum-07246	protein OsSAUR39 - Auxin-responsive SAUR gene family member, expressed	8.06609	1.61	-1.04
	PUT-163b-Triticum_aestivum-108641	protein aminomethyltransferase, putative, expressed	8.06609	1.12	-0.18
	PUT-163b-Triticum_aestivum-781165447	protein WRKY DNA-binding domain containing protein, expressed	8.06609	-1.01	0.56
	PUT-163b-Triticum_aestivum-063005	protein transporter, monovalent cation:proton antiporter-2 family, putative, expressed	8.02237	-1.61	-0.18
	PUT-163b-Triticum_aestivum-024557	protein START domain containing protein, expressed	8.02237	1.2	6.17
	PUT-163b-Triticum_aestivum-118181	protein protein kinase family protein, putative, expressed	7.97728	0.75	-5
	PUT-163b-Triticum_aestivum-93930	protein MYB family transcription factor, putative, expressed	7.97728	0.19	5.58
	PUT-163b-Triticum_aestivum-023083		7.93074	-1.64	-6.41
	PUT-163b-Triticum_aestivum-55904		7.93074	-5.17	-6.41
	PUT-163b-Triticum_aestivum-2379165442	protein thioesterase family protein, putative, expressed	7.93074	0.73	0.04
	PUT-163b-Triticum_aestivum-0109553	protein OsSub19 - Putative Subtilisin homologue, expressed	7.93074	6.21	6.17
	PUT-163b-Triticum_aestivum-2303165448	protein hypothetical protein	7.88874	0.02	-4.39
	PUT-163b-Triticum_aestivum-46267	protein resistance protein, putative, expressed	7.88874	-0.91	-0.07
	PUT-163b-Triticum_aestivum-0103698	protein tRNA methyltransferase, putative	7.88874	1.03	0.88
	PUT-163b-Triticum_aestivum-064744		7.88874	-0.51	-1.57
	PUT-163b-Triticum_aestivum-1190165447	protein HEAT repeat family protein, putative, expressed	7.88874	0.37	1.58
	PUT-163b-Triticum_aestivum-57998	protein expressed protein	7.88874	-6.32	-6.57
	PUT-163b-Triticum_aestivum-92260		7.88874	0.57	-6.57
	PUT-163b-Triticum_aestivum-089799		7.8392	5.21	0.78
	PUT-163b-Triticum_aestivum-935165442		7.8392	5.46	-6
	PUT-163b-Triticum_aestivum-129387	protein DUF567 domain containing protein, putative, expressed	7.8392	-0.11	-1.12
	PUT-163b-Triticum_aestivum-107496	protein peptidase, M50 family, putative, expressed	7.8392	-1.22	0.03
	PUT-163b-Triticum_aestivum-152186	protein flap endonuclease, putative, expressed	7.7879	4.46	-5.39
	PUT-163b-Triticum_aestivum-162389	protein ABC transporter, ATP-binding protein, putative, expressed	7.7879	0.89	-0.62
	PUT-163b-Triticum_aestivum-0101042		7.7879	5.7	-6.21
	PUT-163b-Triticum_aestivum-163946	protein seryl-tRNA synthetase, putative, expressed	7.7879	-0.11	0.58
	PUT-163b-Triticum_aestivum-036262		7.7879	-6.02	-6.41
	PUT-163b-Triticum_aestivum-2002165441	protein ethylene receptor, putative, expressed	7.7879	-0.07	0.3
	PUT-163b-Triticum_aestivum-393165447	protein indole-3-glycerol phosphate lyase, chloroplast precursor, putative, expressed	7.7879	0.65	6.75
	PUT-163b-Triticum_aestivum-1157165448	protein transketolase, putative, expressed	7.7879	0.11	-1.56
	PUT-163b-Triticum_aestivum-1860	protein ABC transporter family protein, putative, expressed	7.73471	5.46	1.28
	PUT-163b-Triticum_aestivum-1018165445	protein mTERF family protein, expressed	7.73471	-6.32	-6.41
	PUT-163b-Triticum_aestivum-135465	protein coatomer subunit gamma-2, putative, expressed	7.73471	6.21	-6.73
	PUT-163b-Triticum_aestivum-099565	protein peptide-N4-asparagine amidase A, putative, expressed	7.73471	0.05	-4.39
	PUT-163b-Triticum_aestivum-40308	protein tRNA wybutosine-synthesizing protein 1, putative, expressed	7.73471	-0.36	0.86
	PUT-163b-Triticum_aestivum-160322		7.73471	-6.02	-0.82
	PUT-163b-Triticum_aestivum-2148	protein glutathione S-transferase, N-terminal domain containing protein, expressed	7.73471	-2.12	-6.21
	PUT-163b-Triticum_aestivum-23265	protein Sec1 family transport protein, putative, expressed	7.73471	0.46	6.75
	PUT-163b-Triticum_aestivum-064325		7.73471	-6.02	-6.41
	PUT-163b-Triticum_aestivum-05185	protein CAMK_KIN1/SNF1/Nim1_like.16 - CAMK includes calcium/calmodulin depedent protein kinases, expressed	7.73471	1.55	-6
	PUT-163b-Triticum_aestivum-038437		7.73471	-6.17	-5.73
	PUT-163b-Triticum_aestivum-083695	protein CK1_CaseinKinase_1a.2 - CK1 includes the casein kinase 1 kinases, expressed	7.67948	0.71	-4.39
	PUT-163b-Triticum_aestivum-102732		7.67948	-0.73	-6.99
	PUT-163b-Triticum_aestivum-0152	protein class III HD-Zip protein 8, putative, expressed	7.67948	0.39	2.17
	PUT-163b-Triticum_aestivum-28776	protein oxidoreductase, 2OG-Fe oxygenase family protein, putative, expressed	7.67948	5.46	0.18
	PUT-163b-Triticum_aestivum-165320	protein fumarylacetoacetase, putative, expressed	7.67948	-0.98	0.38
	PUT-163b-Triticum_aestivum-037292	protein retrotransposon protein, putative, unclassified	7.67948	0.15	0.78
	PUT-163b-Triticum_aestivum-01282	protein phosphonate metabolism protein-related, putative	7.67948	-2.31	-5
	PUT-163b-Triticum_aestivum-022483	protein gibberellin receptor GID1L2, putative, expressed	7.67948	-2.04	-0.02
	PUT-163b-Triticum_aestivum-06296	protein expressed protein	7.62205	-5.86	3
	PUT-163b-Triticum_aestivum-05463	protein MSP domain containing protein, putative, expressed	7.62205	-6.02	-1.02
	PUT-163b-Triticum_aestivum-18368	protein expressed protein	7.62205	-6.17	-6
	PUT-163b-Triticum_aestivum-1276165441	protein protein phosphatase 2C, putative, expressed	7.62205	-2.2	-6.57
	PUT-163b-Triticum_aestivum-6376	protein CRP1 - Cysteine-rich family protein precursor, expressed	7.62205	5.7	2.25
	PUT-163b-Triticum_aestivum-59317	protein OsRhmbd15 - Putative Rhomboid homologue, expressed	7.62205	6.34	-5
	PUT-163b-Triticum_aestivum-082866		7.62205	-0.34	-0.82
	PUT-163b-Triticum_aestivum-75914	protein protein kinase family protein, putative, expressed	7.62205	-0.05	2.36
	PUT-163b-Triticum_aestivum-2978165443	protein BBTI3 - Bowman-Birk type bran trypsin inhibitor precursor, expressed	7.56224	1	0.95
	PUT-163b-Triticum_aestivum-02506	protein gibberellin 2-beta-dioxygenase, putative, expressed	7.56224	4.91	-5.73
	PUT-163b-Triticum_aestivum-21275	protein potassium transporter, putative, expressed	7.56224	-0.41	1.15
	PUT-163b-Triticum_aestivum-114377	protein major ampullate spidroin 2-2, putative, expressed	7.56224	1.1	1.78
	PUT-163b-Triticum_aestivum-111250	protein cell division control protein 48 homolog B, putative, expressed	7.56224	-0.43	0.57
	PUT-163b-Triticum_aestivum-135720	protein Os9bglu31 - beta-glucosidase, dhurrinase, similar to G. max hydroxyisourate hydrolase, expressed	7.56224	2.13	1.78
	PUT-163b-Triticum_aestivum-08053	protein phosphatase, putative, expressed	7.56224	0.99	-0.56
	PUT-163b-Triticum_aestivum-91347	protein WD domain, G-beta repeat domain containing protein, expressed	7.56224	6.34	2.58
	PUT-163b-Triticum_aestivum-103015	protein spo0B-associated GTP-binding protein, putative, expressed	7.56224	6.21	-5
	PUT-163b-Triticum_aestivum-87958	protein expressed protein	7.56224	-0.52	-6.57
	PUT-163b-Triticum_aestivum-0112327	protein lipase, putative, expressed	7.49985	1.04	2.19
	PUT-163b-Triticum_aestivum-147667	protein TBC domain containing protein, expressed	7.49985	4.91	6.75
	PUT-163b-Triticum_aestivum-29390	protein Inositol 1, 3, 4-trisphosphate 5/6-kinase, putative, expressed	7.49985	1.35	-5.39
	PUT-163b-Triticum_aestivum-075129	protein OsFBX240 - F-box domain containing protein, expressed	7.49985	1.97	0.7
	PUT-163b-Triticum_aestivum-114287	protein alpha-N-arabinofuranosidase, putative, expressed	7.49985	1.09	-1.62
	PUT-163b-Triticum_aestivum-8992		7.49985	-1.38	-5.73
	PUT-163b-Triticum_aestivum-111714	protein LYK8, putative, expressed	7.49985	-0.95	-0.22
	PUT-163b-Triticum_aestivum-0101654		7.49985	-0.82	2.51
	PUT-163b-Triticum_aestivum-0954	protein 60S ribosomal protein L19-3, putative, expressed	7.49985	-0.24	-1.29
	PUT-163b-Triticum_aestivum-51888	protein ABC transporter, ATP-binding protein, putative, expressed	7.49985	-1.23	0.11
	PUT-163b-Triticum_aestivum-033849	protein PX domain containing protein, expressed	7.49985	-4.86	-4.39
	PUT-163b-Triticum_aestivum-64244	protein auxin response factor, putative, expressed	7.49985	5.46	-5.73
	PUT-163b-Triticum_aestivum-2101165448	protein methyltransferase domain containing protein, putative, expressed	7.43463	0.72	-6
	PUT-163b-Triticum_aestivum-70370		7.43463	-0.96	-5.39
	PUT-163b-Triticum_aestivum-091047	protein expressed protein	7.43463	-0.87	1.28
	PUT-163b-Triticum_aestivum-066981		7.43463	-1.32	2.04
	PUT-163b-Triticum_aestivum-1532165445	protein RWD domain containing protein, expressed	7.43463	-6.17	-1.62
	PUT-163b-Triticum_aestivum-20862	protein GTPase of unknown function domain containing protein, putative, expressed	7.43463	5.7	-5.73
	PUT-163b-Triticum_aestivum-02848		7.43463	-1.96	0.47
	PUT-163b-Triticum_aestivum-034106		7.43463	-0.52	0.44
	PUT-163b-Triticum_aestivum-65888	protein POLGAMMA2, putative, expressed	7.43463	0.78	-6.57
	PUT-163b-Triticum_aestivum-66944		7.43463	-4.46	-5.73
	PUT-163b-Triticum_aestivum-2190165446	protein glutathione S-transferase, putative, expressed	7.43463	5.46	-0.16
	PUT-163b-Triticum_aestivum-127626	protein 3-ketoacyl-CoA synthase, putative, expressed	7.37504	6.07	6.17
	PUT-163b-Triticum_aestivum-127033	protein major facilitator superfamily antiporter, putative, expressed	7.37504	0.89	0.77
	PUT-163b-Triticum_aestivum-40165446		7.37504	-0.37	0.32
	PUT-163b-Triticum_aestivum-84615		7.37504	-2.12	0.88
	PUT-163b-Triticum_aestivum-077382		7.37504	-5.86	-6.41
	PUT-163b-Triticum_aestivum-5258		7.37504	5.46	-4.39
	PUT-163b-Triticum_aestivum-122819	protein hydroxyproline-rich glycoprotein family protein, putative, expressed	7.37504	0.29	0.18
	PUT-163b-Triticum_aestivum-97133		7.37504	5.88	-1.08
	PUT-163b-Triticum_aestivum-48806		7.37504	0.45	0.18
	PUT-163b-Triticum_aestivum-47055	protein peptide chain release factor protein, putative, expressed	7.37504	0.55	-0.16
	PUT-163b-Triticum_aestivum-141944	protein EAP30/Vps36 family domain containing protein, expressed	7.37504	1.04	0.17
	PUT-163b-Triticum_aestivum-145020	protein PCNA - Putative DNA replicative polymerase clamp, expressed	7.37504	-1.95	-6.21
	PUT-163b-Triticum_aestivum-17836	protein expressed protein	7.37504	5.46	-5
	PUT-163b-Triticum_aestivum-036274		7.37504	0.27	-5
	PUT-163b-Triticum_aestivum-130450		7.37504	-0.53	5.91
	PUT-163b-Triticum_aestivum-97362	protein signal recognition particle 14 kDa protein, putative, expressed	7.30378	6.21	1.51
	PUT-163b-Triticum_aestivum-145403	protein vesicle-associated membrane protein, putative, expressed	7.30378	6.21	-5.73
	PUT-163b-Triticum_aestivum-99319	protein RNA-dependent RNA polymerase, putative, expressed	7.30378	-0.97	-0.08
	PUT-163b-Triticum_aestivum-150622	protein expressed protein	7.30378	6.34	-6.73
	PUT-163b-Triticum_aestivum-031729	protein domain of unknown function domain containing protein, expressed	7.30378	1.67	-1.99
	PUT-163b-Triticum_aestivum-079566	protein auxin response factor 9, putative, expressed	7.30378	5.7	-4.39
	PUT-163b-Triticum_aestivum-0103764	protein OsRCI2-6 - Hydrophobic protein LTI6B, expressed	7.30378	1.12	-6.87
	PUT-163b-Triticum_aestivum-1439165441		7.30378	1.67	0.88
	PUT-163b-Triticum_aestivum-154808	protein DUF292 domain containing protein, expressed	7.30378	1.92	2.91
	PUT-163b-Triticum_aestivum-080189		7.30378	-5.86	-0.2
	PUT-163b-Triticum_aestivum-82544	protein pyruvate, phosphate dikinase, chloroplast precursor, putative, expressed	7.30378	4.91	6.91
	PUT-163b-Triticum_aestivum-113145	protein expressed protein	7.30378	-6.17	-1.3
	PUT-163b-Triticum_aestivum-045025		7.30378	-0.05	-0.34
	PUT-163b-Triticum_aestivum-04853	protein expressed protein	7.30378	5.7	-5.73
	PUT-163b-Triticum_aestivum-87152	protein transposon protein, putative, CACTA, En/Spm sub-class, expressed	7.30378	0.7	-5
	PUT-163b-Triticum_aestivum-130583	protein auxin-repressed protein, putative, expressed	7.30378	6.21	6.17
	PUT-163b-Triticum_aestivum-045037		7.30378	-1.45	-0.42
	PUT-163b-Triticum_aestivum-70610		7.22882	0.62	-0.3
	PUT-163b-Triticum_aestivum-942165443	protein hsp20/alpha crystallin family protein, putative, expressed	7.22882	0.03	1.76
	PUT-163b-Triticum_aestivum-113308		7.22882	-0.07	-4.39
	PUT-163b-Triticum_aestivum-139942	protein PPR repeat containing protein, expressed	7.22882	0.91	5.58
	PUT-163b-Triticum_aestivum-70879	protein EF hand family protein, putative	7.22882	-5.17	2
	PUT-163b-Triticum_aestivum-2987165445	protein polyadenylate-binding protein, putative, expressed	7.22882	-0.93	1.56
	PUT-163b-Triticum_aestivum-96175	protein expressed protein	7.22882	6.21	-6.41
	PUT-163b-Triticum_aestivum-132831	protein OsGrx_A2 - glutaredoxin subgroup III, expressed	7.22882	-4.86	-5.39
	PUT-163b-Triticum_aestivum-488165444	protein tetraspanin family protein, putative, expressed	7.22882	1.24	0.58
	PUT-163b-Triticum_aestivum-29406	protein RFC4 - Putative clamp loader of PCNA, replication factor C subunit 4, expressed	7.22882	5.46	-1.24
	PUT-163b-Triticum_aestivum-011817		7.22882	-6.17	0.35
	PUT-163b-Triticum_aestivum-79967		7.22882	-0.97	-6.87
	PUT-163b-Triticum_aestivum-2450165447	protein mitochondrial carrier protein, putative, expressed	7.22882	4.91	-5.39
	PUT-163b-Triticum_aestivum-31604		7.22882	-4.46	5.91
	PUT-163b-Triticum_aestivum-077455		7.22882	4.91	-6.21
	PUT-163b-Triticum_aestivum-2521165440	protein peptidase M50 family protein, putative, expressed	7.22882	4.46	-5.39
	PUT-163b-Triticum_aestivum-111265	protein ribosomal protein L7/L12 C-terminal domain containing protein, expressed	7.22882	-1.86	0.06
	PUT-163b-Triticum_aestivum-171165447	protein ATEB1A-like microtubule associated protein, putative, expressed	7.22882	1.81	1.58
	PUT-163b-Triticum_aestivum-112485	protein transferase family protein, putative, expressed	7.14975	-1.37	4.58
	PUT-163b-Triticum_aestivum-64204		7.14975	-0.73	6.39
	PUT-163b-Triticum_aestivum-038615		7.14975	1.47	-0.22
	PUT-163b-Triticum_aestivum-570165448	protein CCT/B-box zinc finger protein, putative, expressed	7.14975	-6.17	7.04
	PUT-163b-Triticum_aestivum-98737	protein Core histone H2A/H2B/H3/H4 domain containing protein, putative, expressed	7.14975	-5.43	-6
	PUT-163b-Triticum_aestivum-142524		7.14975	0.25	1.17
	PUT-163b-Triticum_aestivum-40555		7.14975	-0.95	-5
	PUT-163b-Triticum_aestivum-040795		7.14975	0	-6.87
	PUT-163b-Triticum_aestivum-1514165442	protein late embryogenesis abundant protein, putative	7.14975	0.41	1.19
	PUT-163b-Triticum_aestivum-09049	protein expressed protein	7.14975	0.8	6.91
	PUT-163b-Triticum_aestivum-134530		7.14975	-1.23	-6
	PUT-163b-Triticum_aestivum-21483	protein PMR5, putative, expressed	7.14975	-6.17	0.7
	PUT-163b-Triticum_aestivum-89638	protein expressed protein	7.14975	0.46	1
	PUT-163b-Triticum_aestivum-04856	protein OsFBX70 - F-box domain containing protein, expressed	7.14975	0.15	1.11
	PUT-163b-Triticum_aestivum-044855		7.14975	0.26	6.17
	PUT-163b-Triticum_aestivum-082959	protein gibberellin receptor GID1L2, putative, expressed	7.14975	5.7	5.91
	PUT-163b-Triticum_aestivum-15982	protein 60S acidic ribosomal protein, putative, expressed	7.06609	-0.38	1.65
	PUT-163b-Triticum_aestivum-165136	protein expressed protein	7.06609	6.07	-7.11
	PUT-163b-Triticum_aestivum-16874	protein expressed protein	7.06609	6.21	5.17
	PUT-163b-Triticum_aestivum-11599		7.06609	-6.02	5.58
	PUT-163b-Triticum_aestivum-1558165445		7.06609	0.16	-1.35
	PUT-163b-Triticum_aestivum-64956	protein reticulon domain containing protein, putative, expressed	7.06609	-3.81	-6.73
	PUT-163b-Triticum_aestivum-93865	protein ZOS3-04 - C2H2 zinc finger protein, expressed	7.06609	1.48	-6
	PUT-163b-Triticum_aestivum-53313		7.06609	-1.29	-6.21
	PUT-163b-Triticum_aestivum-05604		7.06609	-5.86	1.39
	PUT-163b-Triticum_aestivum-89128	protein metallo-beta-lactamase family protein, putative, expressed	7.06609	-0.48	-0.54
	PUT-163b-Triticum_aestivum-053971	protein OsFBX237 - F-box domain containing protein, expressed	7.06609	0.03	6.17
	PUT-163b-Triticum_aestivum-07168	protein lipoxygenase protein, putative, expressed	7.06609	1.31	-0.56
	PUT-163b-Triticum_aestivum-95165440	protein suppressor of G2 allele of SKP1, putative, expressed	7.06609	6.07	2.78
	PUT-163b-Triticum_aestivum-98750	protein retrotransposon protein, putative, SINE subclass, expressed	7.06609	4.91	-5
	PUT-163b-Triticum_aestivum-3426165442	protein chloroplast unusual positioning protein, putative, expressed	7.06609	-4.86	-1.14
	PUT-163b-Triticum_aestivum-32903		7.06609	5.46	-7.11
	PUT-163b-Triticum_aestivum-088736	protein SH2 motif, putative, expressed	6.97728	-6.32	-5.73
	PUT-163b-Triticum_aestivum-74765		6.97728	5.88	-0.14
	PUT-163b-Triticum_aestivum-05855	protein SFT2, putative, expressed	6.97728	-1.79	0.44
	PUT-163b-Triticum_aestivum-07855	protein zinc finger, C3HC4 type domain containing protein, expressed	6.97728	0.15	-0.81
	PUT-163b-Triticum_aestivum-97579		6.97728	3.91	-5.73
	PUT-163b-Triticum_aestivum-029295		6.97728	-0.11	-5
	PUT-163b-Triticum_aestivum-055899	protein leucine-rich repeat family protein, putative, expressed	6.97728	0.19	0.32
	PUT-163b-Triticum_aestivum-148767		6.97728	-0.09	0.59
	PUT-163b-Triticum_aestivum-14970		6.97728	6.34	-2.14
	PUT-163b-Triticum_aestivum-25662	protein OsSPL9 - SBP-box gene family member, expressed	6.97728	-3.81	4.58
	PUT-163b-Triticum_aestivum-917165444	protein harpin-induced protein 1 domain containing protein, expressed	6.97728	-0.23	-5.39
	PUT-163b-Triticum_aestivum-77680		6.97728	-5.67	-5
	PUT-163b-Triticum_aestivum-295165440	protein mitochondrial import inner membrane translocase subunit Tim, putative, expressed	6.97728	2.67	5.17
	PUT-163b-Triticum_aestivum-02959		6.97728	-1.06	0.58
	PUT-163b-Triticum_aestivum-224	protein oxysterol-binding protein, putative, expressed	6.97728	-0.65	-1.94
	PUT-163b-Triticum_aestivum-1198165443	protein tubulin-specific chaperone E, putative, expressed	6.97728	-0.16	-0.42
	PUT-163b-Triticum_aestivum-20814		6.97728	6.07	-1.14
	PUT-163b-Triticum_aestivum-238	protein expressed protein	6.97728	-0.73	-1.14
	PUT-163b-Triticum_aestivum-07214	protein DHHC zinc finger domain containing protein, expressed	6.97728	0.62	2.18
	PUT-163b-Triticum_aestivum-065450		6.88264	4.91	5.17
	PUT-163b-Triticum_aestivum-146589		6.88264	-0.11	6.91
	PUT-163b-Triticum_aestivum-162300		6.88264	-0.81	-0.81
	PUT-163b-Triticum_aestivum-49693		6.88264	5.21	0.04
	PUT-163b-Triticum_aestivum-3458165445	protein heat shock protein, putative	6.88264	-5.17	-4.39
	PUT-163b-Triticum_aestivum-0113413		6.88264	4.46	-4.39
	PUT-163b-Triticum_aestivum-048673	protein protein kinase domain containing protein, expressed	6.88264	-0.59	-6.21
	PUT-163b-Triticum_aestivum-099266	protein AMP-binding domain containing protein, expressed	6.88264	5.46	-4.39
	PUT-163b-Triticum_aestivum-080634	protein retrotransposon protein, putative, unclassified	6.88264	-0.32	-0.68
	PUT-163b-Triticum_aestivum-019845	protein expressed protein	6.88264	-2.1	0.58
	PUT-163b-Triticum_aestivum-018089		6.88264	-1.35	-1.08
	PUT-163b-Triticum_aestivum-160619	protein DSHCT domain containing protein, expressed	6.88264	0.29	6.58
	PUT-163b-Triticum_aestivum-159056	protein HEAT repeat family protein, putative, expressed	6.88264	0.03	5.17
	PUT-163b-Triticum_aestivum-30575	protein expressed protein	6.88264	1.42	-5.39
	PUT-163b-Triticum_aestivum-029435		6.88264	5.7	-6.57
	PUT-163b-Triticum_aestivum-80497		6.88264	0.11	-7.11
	PUT-163b-Triticum_aestivum-35289		6.88264	-1.97	-5.39
	PUT-163b-Triticum_aestivum-16596	protein violaxanthin de-epoxidase, putative, expressed	6.78136	-4.86	-5
	PUT-163b-Triticum_aestivum-74747		6.78136	5.88	-5.39
	PUT-163b-Triticum_aestivum-039586		6.78136	5.46	-4.39
	PUT-163b-Triticum_aestivum-107781	protein OsFBX71 - F-box domain containing protein	6.78136	-1.67	0.96
	PUT-163b-Triticum_aestivum-134423	protein katanin p80 WD40 repeat-containing subunit B1 homolog 1, putative, expressed	6.78136	-4.46	5.17
	PUT-163b-Triticum_aestivum-29191		6.78136	0.42	-6.87
	PUT-163b-Triticum_aestivum-30578		6.78136	-5.17	-0.1
	PUT-163b-Triticum_aestivum-118155	protein DNA-directed RNA polymerase I subunit RPA1, putative, expressed	6.78136	2.08	6.39
	PUT-163b-Triticum_aestivum-075106	protein ubiquitin-activating enzyme, putative, expressed	6.78136	-1.73	-4.39
	PUT-163b-Triticum_aestivum-125858	protein GDSL-like lipase/acylhydrolase, putative, expressed	6.78136	-1.01	-0.19
	PUT-163b-Triticum_aestivum-10872	protein glutamate decarboxylase, putative, expressed	6.78136	-1.77	6.17
	PUT-163b-Triticum_aestivum-154463	protein expressed protein	6.78136	3.91	5.17
	PUT-163b-Triticum_aestivum-3517165443		6.78136	0.55	-0.35
	PUT-163b-Triticum_aestivum-129672	protein expressed protein	6.78136	-5.67	-5.39
	PUT-163b-Triticum_aestivum-36156	protein ribosomal protein S13p/S18e, putative, expressed	6.78136	0.43	1.17
	PUT-163b-Triticum_aestivum-17946	protein expressed protein	6.78136	0.46	-5.73
	PUT-163b-Triticum_aestivum-1293165448	protein syntaxin 6, putative, expressed	6.78136	0.84	4.58
	PUT-163b-Triticum_aestivum-28753		6.78136	-0.67	1.67
	PUT-163b-Triticum_aestivum-3461165448	protein sucrase-related, putative, expressed	6.78136	-5.86	2.03
	PUT-163b-Triticum_aestivum-079562	protein mitochondrial carrier protein, putative, expressed	6.78136	1.94	5.58
	PUT-163b-Triticum_aestivum-041656		6.78136	-5.67	6.75
	PUT-163b-Triticum_aestivum-032787	protein NADPH-dependent oxidoreductase, putative	6.78136	6.07	-1.08
	PUT-163b-Triticum_aestivum-121973	protein FAD dependent oxidoreductase domain containing protein, expressed	6.78136	4.46	-6.41
	PUT-163b-Triticum_aestivum-0919		6.78136	-1.43	1.17
	PUT-163b-Triticum_aestivum-128980	protein OsFBO14 - F-box and other domain containing protein, expressed	6.78136	1.05	-5.73
	PUT-163b-Triticum_aestivum-2614165443	protein DNA-binding protein-related, putative, expressed	6.78136	1	-4.39
	PUT-163b-Triticum_aestivum-103857	protein aquaporin protein, putative, expressed	6.78136	-5.17	5.17
	PUT-163b-Triticum_aestivum-859165440	protein expressed protein	6.78136	-0.6	-2.46
	PUT-163b-Triticum_aestivum-011155	protein zinc finger, C3HC4 type domain containing protein, expressed	6.78136	1.97	-4.39
	PUT-163b-Triticum_aestivum-1426165444	protein ZF-HD protein dimerisation region containing protein, expressed	6.78136	1.61	-4.39
	PUT-163b-Triticum_aestivum-116617		6.78136	0.58	0.44
	PUT-163b-Triticum_aestivum-070653		6.78136	6.07	-5.73
	PUT-163b-Triticum_aestivum-040565		6.78136	4.91	5.58
	PUT-163b-Triticum_aestivum-0115267		6.78136	0.45	-6.21
	PUT-163b-Triticum_aestivum-813165446	protein expressed protein	6.78136	1.73	5.58
	PUT-163b-Triticum_aestivum-142414	protein expressed protein	6.78136	0.67	1.65
	PUT-163b-Triticum_aestivum-72114	protein transposon protein, putative, unclassified	6.78136	4.91	-4.39
	PUT-163b-Triticum_aestivum-055200	protein LTPL11 - Protease inhibitor/seed storage/LTP family protein precursor, expressed	6.78136	0.6	-1.04
	PUT-163b-Triticum_aestivum-029420	protein transporter, major facilitator family, putative, expressed	6.67243	-4.46	-4.39
	PUT-163b-Triticum_aestivum-44725	protein M16 domain containing zinc peptidase, putative, expressed	6.67243	-1.81	-6.41
	PUT-163b-Triticum_aestivum-161582	protein AP2 domain containing protein, expressed	6.67243	5.7	-6.73
	PUT-163b-Triticum_aestivum-2621165443	protein flavin-containing monooxygenase family protein, putative, expressed	6.67243	-0.15	1.36
	PUT-163b-Triticum_aestivum-10312	protein phytosulfokine receptor precursor, putative, expressed	6.67243	5.21	-7.11
	PUT-163b-Triticum_aestivum-0109003	protein PPR repeat containing protein, expressed	6.67243	-5.86	-5.73
	PUT-163b-Triticum_aestivum-93719		6.67243	-1.69	-0.09
	PUT-163b-Triticum_aestivum-77683	protein plant-specific domain TIGR01627 family protein, expressed	6.67243	-5.67	-5
	PUT-163b-Triticum_aestivum-162174		6.67243	-1.42	-6.73
	PUT-163b-Triticum_aestivum-55422		6.67243	0.34	5.17
	PUT-163b-Triticum_aestivum-32829		6.67243	-4.86	-1.14
	PUT-163b-Triticum_aestivum-021753		6.67243	5.46	-6.87
	PUT-163b-Triticum_aestivum-1428165444	protein UDP-glucoronosyl and UDP-glucosyl transferase domain containing protein, expressed	6.67243	0.82	1.36
	PUT-163b-Triticum_aestivum-080613	protein CAMK_CAMK_like.45 - CAMK includes calcium/calmodulin depedent protein kinases, expressed	6.67243	3.91	-5
	PUT-163b-Triticum_aestivum-146519	protein OsSPL6 - SBP-box gene family member, expressed	6.67243	-6.17	-6
	PUT-163b-Triticum_aestivum-150749	protein homeobox protein knotted-1, putative, expressed	6.67243	-5.17	-4.39
	PUT-163b-Triticum_aestivum-61994	protein ubiquitin-conjugating enzyme, putative, expressed	6.67243	-1.42	6.58
	PUT-163b-Triticum_aestivum-47466	protein PAP fibrillin family domain containing protein, expressed	6.67243	-5.67	6.58
	PUT-163b-Triticum_aestivum-75430		6.67243	-6.02	-5.39
	PUT-163b-Triticum_aestivum-068200	protein pentatricopeptide repeat domain containing protein, putative, expressed	6.67243	5.88	-0.34
	PUT-163b-Triticum_aestivum-156251	protein retrotransposon protein, putative, unclassified	6.67243	6.07	-0.82
	PUT-163b-Triticum_aestivum-0105940	protein multidrug resistance-associated protein, putative, expressed	6.67243	-2.42	-5.39
	PUT-163b-Triticum_aestivum-114746		6.67243	5.21	-5.39
	PUT-163b-Triticum_aestivum-09563		6.67243	-0.84	-6.73
	PUT-163b-Triticum_aestivum-49570	protein expressed protein	6.67243	-5.86	-4.39
	PUT-163b-Triticum_aestivum-025698		6.67243	0.03	-0.82
	PUT-163b-Triticum_aestivum-37391	protein START domain containing protein, expressed	6.56986	-0.55	1.17
	PUT-163b-Triticum_aestivum-18161		6.56986	0.75	6.91
	PUT-163b-Triticum_aestivum-074635	protein expressed protein	6.56986	6.07	-4.39
	PUT-163b-Triticum_aestivum-39294	protein organic cation transporter-related, putative	6.56986	5.21	-5.73
	PUT-163b-Triticum_aestivum-30389	protein early response to dehydration 15, putative, expressed	6.56986	-2.26	-5.39
	PUT-163b-Triticum_aestivum-64045	protein kinase, pfkB family, putative, expressed	6.56986	0.43	-6.73
	PUT-163b-Triticum_aestivum-60076	protein hsp20/alpha crystallin family protein, putative	6.56986	-5.67	-4.39
	PUT-163b-Triticum_aestivum-1051165447		6.56986	2.28	0.97
	PUT-163b-Triticum_aestivum-3970		6.56986	-5.43	-5.39
	PUT-163b-Triticum_aestivum-014448		6.56986	0.51	6.39
	PUT-163b-Triticum_aestivum-110163		6.56986	-5.67	-4.39
	PUT-163b-Triticum_aestivum-654165443	protein leucine carboxyl methyltransferase 1, putative, expressed	6.56986	-5.86	-5.73
	PUT-163b-Triticum_aestivum-13444	protein retrotransposon protein, putative, Ty3-gypsy subclass	6.56986	1.75	-1.82
	PUT-163b-Triticum_aestivum-89552	protein SAM dependent carboxyl methyltransferase, putative, expressed	6.56986	0.78	2.39
	PUT-163b-Triticum_aestivum-013320	protein protein kinase family protein, putative, expressed	6.56986	0.21	-0.42
	PUT-163b-Triticum_aestivum-027609		6.56986	-5.86	-5
	PUT-163b-Triticum_aestivum-09359	protein RNA recognition motif containing protein, putative, expressed	6.56986	0.73	-6
	PUT-163b-Triticum_aestivum-01935	protein lipase, putative, expressed	6.56986	-5.86	-5.73
	PUT-163b-Triticum_aestivum-2403165441	protein nitrilase, putative, expressed	6.56986	0.03	-5.39
	PUT-163b-Triticum_aestivum-022805	protein chlorophyll A-B binding protein, putative, expressed	6.56986	0.05	-5.73
	PUT-163b-Triticum_aestivum-29640	protein dehydration response related protein, putative, expressed	6.56986	4.91	4.58
	PUT-163b-Triticum_aestivum-052192	protein Os6bglu25 - beta-glucosidase homologue, similar to Os3bglu6, expressed	6.56986	0.04	-4.39
	PUT-163b-Triticum_aestivum-98707	protein Cupin domain containing protein, expressed	6.56986	-0.5	-0.31
	PUT-163b-Triticum_aestivum-2980165449	protein glycosyltransferase family 43 protein, putative, expressed	6.56986	-5.86	-0.73
	PUT-163b-Triticum_aestivum-057795	protein Ser/Thr protein phosphatase family protein, putative, expressed	6.56986	-1.26	-1.62
	PUT-163b-Triticum_aestivum-11970	protein nucleotide pyrophosphatase/phosphodiesterase, putative, expressed	6.56986	-5.17	-4.39
	PUT-163b-Triticum_aestivum-51172	protein myb-like DNA-binding domain, SHAQKYF class family protein	6.56986	5.21	-5.73
	PUT-163b-Triticum_aestivum-87496	protein importin subunit alpha, putative, expressed	6.56986	0.22	0.02
	PUT-163b-Triticum_aestivum-041462		6.56986	0.8	-6
	PUT-163b-Triticum_aestivum-191165445	protein aspartic proteinase nepenthesin-1 precursor, putative, expressed	6.56986	6.07	-6.41
	PUT-163b-Triticum_aestivum-2517165447	protein haloacid dehalogenase-like hydrolase family protein, putative, expressed	6.56986	0.91	5.58
	PUT-163b-Triticum_aestivum-090234	protein stress responsive protein, putative, expressed	6.56986	1.03	-1.56
	PUT-163b-Triticum_aestivum-50573		6.56986	0.46	-4.39
	PUT-163b-Triticum_aestivum-07725		6.56986	0.46	-0.09
	PUT-163b-Triticum_aestivum-01910	protein OsSub22 - Putative Subtilisin homologue, expressed	5.3762	-0.63	-0.09
	PUT-163b-Triticum_aestivum-134687	protein cytochrome P450, putative, expressed	5.1592	-0.15	0.58
	PUT-163b-Triticum_aestivum-101894	protein histone-lysine N-methyltransferase, H3 lysine-4 specific ATX1, putative, expressed	4.67243	-0.75	0.09
	PUT-163b-Triticum_aestivum-2981165446	protein expressed protein	4.62838	-0.03	0.6
	PUT-163b-Triticum_aestivum-0105055	protein heat shock protein DnaJ, putative, expressed	4.41278	-0.33	0.72
	PUT-163b-Triticum_aestivum-28576	protein AT hook motif family protein, expressed	4.39232	5.7	-5
	PUT-163b-Triticum_aestivum-075759		4.36213	1.62	1.03
	PUT-163b-Triticum_aestivum-071025		4.35755	-0.67	-1.7
	PUT-163b-Triticum_aestivum-314165446		4.33752	0.66	-1.02
	PUT-163b-Triticum_aestivum-02026	protein TRAF-type zinc finger domain-containing protein 1, putative, expressed	4.31622	-0.71	-7.11
	PUT-163b-Triticum_aestivum-1582165443	protein CGMC_MAPKCMGC_2.8 - CGMC includes CDA, MAPK, GSK3, and CLKC kinases, expressed	4.31249	-0.64	6.58
	PUT-163b-Triticum_aestivum-068291		4.28293	0.77	6.58
	PUT-163b-Triticum_aestivum-0112005		4.20163	-1.21	4.58
	PUT-163b-Triticum_aestivum-149551	protein calmodulin binding protein, putative, expressed	4.20163	-0.44	-5
	PUT-163b-Triticum_aestivum-1477165442	protein expressed protein	4.1838	-0.85	-0.48
	PUT-163b-Triticum_aestivum-0104796		4.08746	0.77	0.83
	PUT-163b-Triticum_aestivum-0100897	protein B3 DNA binding domain containing protein, expressed	4.02385	5.88	0.44
	PUT-163b-Triticum_aestivum-139580	protein proteasome subunit, putative, expressed	4.02385	0.47	-0.32
	PUT-163b-Triticum_aestivum-030058	protein expressed protein	4.01652	0.31	-0.2
	PUT-163b-Triticum_aestivum-11095	protein OsFBO5 - F-box and other domain containing protein	4.003	-1.04	0.26
	PUT-163b-Triticum_aestivum-35894	protein cleavage and polyadenylation specificity factor subunit 5, putative, expressed	3.99225	0.9	0.34
	PUT-163b-Triticum_aestivum-1468		3.98185	4.46	5.58
	PUT-163b-Triticum_aestivum-0105762		3.90182	0.28	-0.36
	PUT-163b-Triticum_aestivum-0739	protein tyrosine aminotransferase, putative, expressed	3.88101	-5.43	0.78
	PUT-163b-Triticum_aestivum-127102		3.8606	0.83	0.01
	PUT-163b-Triticum_aestivum-104798		3.84713	1.62	-6
	PUT-163b-Triticum_aestivum-05231	protein vacuolar sorting protein 9 domain-containing protein, putative, expressed	3.84713	6.21	0.42
	PUT-163b-Triticum_aestivum-78034		3.83319	-0.29	-6.41
	PUT-163b-Triticum_aestivum-145662	protein expressed protein	3.80047	-1.45	-6.21
	PUT-163b-Triticum_aestivum-112441		3.77444	1.08	1.27
	PUT-163b-Triticum_aestivum-010116	protein methyltransferase, putative, expressed	3.77259	-0.92	0.13
	PUT-163b-Triticum_aestivum-066299	protein Ser/Thr protein phosphatase family protein, putative, expressed	3.73853	0.7	-6.99
	PUT-163b-Triticum_aestivum-77094		3.73456	0.67	1.21
	PUT-163b-Triticum_aestivum-70403		3.71516	-1.98	1.51
	PUT-163b-Triticum_aestivum-43785	protein cytochrome P450 72A1, putative, expressed	3.65535	1.12	1.26
	PUT-163b-Triticum_aestivum-58487	protein expressed protein	3.65535	1.31	0.6
	PUT-163b-Triticum_aestivum-113085	protein CHCH domain containing protein, expressed	3.65535	0.85	0.04
	PUT-163b-Triticum_aestivum-68501	protein protein kinase, putative, expressed	3.65535	-1.88	-1.18
	PUT-163b-Triticum_aestivum-36369	protein riboflavin biosynthesis protein ribAB, chloroplast precursor, putative, expressed	3.65535	0.85	-5.73
	PUT-163b-Triticum_aestivum-1691165447	protein PPR repeat domain containing protein, putative, expressed	3.63759	0.97	0.89
	PUT-163b-Triticum_aestivum-120730		3.62838	1.04	-0.24
	PUT-163b-Triticum_aestivum-57507	protein adaptor complexes medium subunit family domain containing protein, expressed	3.62838	-0.29	1.76
	PUT-163b-Triticum_aestivum-18253	protein SGS domain containing protein, expressed	3.61316	0.3	0.08
	PUT-163b-Triticum_aestivum-147671	protein TBC domain containing protein, expressed	3.59694	-0.13	0.83
	PUT-163b-Triticum_aestivum-153059	protein expressed protein	3.57424	-6.02	-0.4
	PUT-163b-Triticum_aestivum-55503	protein expressed protein	3.56264	0.27	0.8
	PUT-163b-Triticum_aestivum-085104		3.5319	0.93	1.17
	PUT-163b-Triticum_aestivum-06639	protein cytokinin-O-glucosyltransferase 2, putative, expressed	3.52774	-0.6	-2.63
	PUT-163b-Triticum_aestivum-106670	protein outer membrane protein, OMP85 family, putative, expressed	3.52774	-0.21	-0.09
	PUT-163b-Triticum_aestivum-1220165449	protein signal recognition particle receptor, putative, expressed	3.49881	-0.55	6.39
	PUT-163b-Triticum_aestivum-23915	protein novel plant SNARE 11, putative, expressed	3.48829	-4.86	6.58
	PUT-163b-Triticum_aestivum-073530	protein serine esterase family protein, putative, expressed	3.48678	0.25	0.39
	PUT-163b-Triticum_aestivum-75165448	protein zinc finger, C3HC4 type domain containing protein, expressed	3.46815	-0.71	5.17
	PUT-163b-Triticum_aestivum-54413	protein exosome complex exonuclease, putative, expressed	3.46815	-5.67	-0.44
	PUT-163b-Triticum_aestivum-97363	protein signal recognition particle 14 kDa protein, putative, expressed	3.46815	0.62	-1.56
	PUT-163b-Triticum_aestivum-49968	protein zinc-finger protein, putative, expressed	3.4638	1.26	0.99
	PUT-163b-Triticum_aestivum-019752		3.45943	-0.47	0.82
	PUT-163b-Triticum_aestivum-07279	protein OsWAK55 - OsWAK receptor-like protein kinase	3.45943	-1.26	-1.69
	PUT-163b-Triticum_aestivum-093920	protein expressed protein	3.4285	-0.12	-0.45
	PUT-163b-Triticum_aestivum-939165446	protein expressed protein	3.40312	-0.55	1.28
	PUT-163b-Triticum_aestivum-142076	protein glyoxalase family protein, putative, expressed	3.39689	0.9	1.18
	PUT-163b-Triticum_aestivum-79843		3.39689	0.12	-5.73
	PUT-163b-Triticum_aestivum-07609		3.39689	5.46	0.66
	PUT-163b-Triticum_aestivum-0103797		3.39384	0.16	-0.35
	PUT-163b-Triticum_aestivum-38342	protein retrotransposon protein, putative, unclassified	3.39232	0.39	-6
	PUT-163b-Triticum_aestivum-96543	protein chromo domain containing protein, expressed	3.37412	-1.91	-5
	PUT-163b-Triticum_aestivum-077122	protein pentatricopeptide, putative	3.36518	-0.63	0.18
	PUT-163b-Triticum_aestivum-11375	protein ubiquitin family protein, putative, expressed	3.36518	4.91	1.49
	PUT-163b-Triticum_aestivum-115814	protein vacuolar sorting protein, putative, expressed	3.35954	0.42	0.18
	PUT-163b-Triticum_aestivum-06085		3.34453	-1.97	5.17
	PUT-163b-Triticum_aestivum-27565	protein protein phosphatase 2C, putative, expressed	3.32193	-5.86	-4.39
	PUT-163b-Triticum_aestivum-017376	protein serine-rich protein, putative, expressed	3.32193	-6.17	-4.39
	PUT-163b-Triticum_aestivum-158283		3.32193	-5.67	-4.39
	PUT-163b-Triticum_aestivum-0571	protein PHD-finger domain containing protein, putative, expressed	3.31647	-0.67	2.28
	PUT-163b-Triticum_aestivum-15008	protein retrotransposon protein, putative, unclassified, expressed	3.31564	0.5	-1.48
	PUT-163b-Triticum_aestivum-018488		3.31564	0.04	0.56
	PUT-163b-Triticum_aestivum-35574	protein late embryogenesis abundant group 1, putative, expressed	3.31564	0.45	5.91
	PUT-163b-Triticum_aestivum-15250	protein PPR repeat containing protein, expressed	3.31564	-0.89	2.75
	PUT-163b-Triticum_aestivum-285165447		3.31431	-6.02	-6
	PUT-163b-Triticum_aestivum-84471		3.31431	-1.01	0.93
	PUT-163b-Triticum_aestivum-34165440	protein peptidase, T1 family, putative	3.2697	0.1	0.58
	PUT-163b-Triticum_aestivum-2125165440	protein expressed protein	3.26434	4.46	0.77
	PUT-163b-Triticum_aestivum-104356		3.26434	5.88	6.17
	PUT-163b-Triticum_aestivum-121120	protein LTPL11 - Protease inhibitor/seed storage/LTP family protein precursor, expressed	3.26434	-4.46	1.19
	PUT-163b-Triticum_aestivum-91513	protein SSRP1-like FACT complex subunit, putative, expressed	3.26434	-0.3	2.39
	PUT-163b-Triticum_aestivum-1959165447	protein cytochrome P450, putative, expressed	3.26159	0.13	0.14
	PUT-163b-Triticum_aestivum-1466165443		3.2559	-0.67	0.18
	PUT-163b-Triticum_aestivum-85793	protein OsFBX400 - F-box domain containing protein, expressed	3.2559	0.39	0.42
	PUT-163b-Triticum_aestivum-113595		3.24286	-0.09	1.94
	PUT-163b-Triticum_aestivum-045980		3.24286	-2.04	6.91
	PUT-163b-Triticum_aestivum-620165447	protein expressed protein	3.24286	1.12	1.44
	PUT-163b-Triticum_aestivum-137501	protein expressed protein	3.24286	3.91	1.58
	PUT-163b-Triticum_aestivum-032467		3.21115	1.61	-1.08
	PUT-163b-Triticum_aestivum-26095	protein DUF581 domain containing protein, expressed	3.21115	-0.57	-0.93
	PUT-163b-Triticum_aestivum-134160	protein expressed protein	3.21082	-0.23	0.51
	PUT-163b-Triticum_aestivum-43914	protein ras-related protein, putative, expressed	3.20163	-1.38	0.78
	PUT-163b-Triticum_aestivum-0109175		3.20163	0.69	1.39
	PUT-163b-Triticum_aestivum-0103737	protein esterase, putative, expressed	3.16501	-0.09	-0.87
	PUT-163b-Triticum_aestivum-3594165441		3.15592	-1.74	5.17
	PUT-163b-Triticum_aestivum-11464	protein hypothetical protein	3.15592	0.12	-1.5
	PUT-163b-Triticum_aestivum-156274	protein cold acclimation protein WCOR413, putative, expressed	3.15168	-0.12	0.46
	PUT-163b-Triticum_aestivum-131966	protein expressed protein	3.13317	0.92	0.7
	PUT-163b-Triticum_aestivum-54908	protein fiber protein Fb34, putative, expressed	3.12433	0.45	0.82
	PUT-163b-Triticum_aestivum-107302		3.11548	-0.62	1
	PUT-163b-Triticum_aestivum-137053	protein DNA-directed RNA polymerase subunit, putative, expressed	3.11548	-1.24	0.77
	PUT-163b-Triticum_aestivum-2810165442	protein conserved hypothetical protein	3.11548	0.54	0.42
	PUT-163b-Triticum_aestivum-084319		3.11548	-1.32	-0.82
	PUT-163b-Triticum_aestivum-60465		3.08746	0.17	-0.82
	PUT-163b-Triticum_aestivum-736165448		3.08746	-0.35	5.58
	PUT-163b-Triticum_aestivum-83081	protein expressed protein	3.08746	0.04	-1.05
	PUT-163b-Triticum_aestivum-05666		3.08265	0.55	0.42
	PUT-163b-Triticum_aestivum-91378		3.08265	-0.84	0.11
	PUT-163b-Triticum_aestivum-018072	protein transferase family domain containing protein, expressed	3.07325	0.4	1.05
	PUT-163b-Triticum_aestivum-2346165441	protein cold acclimation protein WCOR413, putative, expressed	3.05279	0.48	0.25
	PUT-163b-Triticum_aestivum-094434	protein ABC transporter, ATP-binding protein, putative, expressed	3.04342	2.67	0.43
	PUT-163b-Triticum_aestivum-127820	protein fatty acid hydroxylase, putative, expressed	3.03868	0.84	-1.14
	PUT-163b-Triticum_aestivum-055676		3.02385	2.05	-6
	PUT-163b-Triticum_aestivum-040689		3.02385	4.91	-5.73
	PUT-163b-Triticum_aestivum-1831165443		3.01417	-1.8	6.75
	PUT-163b-Triticum_aestivum-29765	protein MPPN domain containing protein, expressed	3.01197	0.14	-0.23
	PUT-163b-Triticum_aestivum-68020	protein Rf1, mitochondrial precursor, putative, expressed	3.01197	-2.27	-6.21
	PUT-163b-Triticum_aestivum-27968	protein AT hook motif domain containing protein, expressed	3.003	0.52	0.52
	PUT-163b-Triticum_aestivum-03597	protein expressed protein	3	-0.37	0.94
	PUT-163b-Triticum_aestivum-74931		2.99398	0.07	-0.35
	PUT-163b-Triticum_aestivum-137766	protein fasciclin domain containing protein, expressed	2.98185	6.21	6.75
	PUT-163b-Triticum_aestivum-85251	protein OsPDIL5-3 protein disulfide isomerase PDIL5-3, expressed	2.98185	1.28	-2.56
	PUT-163b-Triticum_aestivum-48904	protein OsCttP1 - Putative C-terminal processing peptidase homologue, expressed	2.98089	1.32	-6.87
	PUT-163b-Triticum_aestivum-52959	protein oxidoreductase, aldo/keto reductase family protein, putative, expressed	2.98089	-1.4	-0.08
	PUT-163b-Triticum_aestivum-95524	protein lipase class 3 family protein, putative, expressed	2.98089	1.25	-6
	PUT-163b-Triticum_aestivum-019478		2.98089	0.31	0.17
	PUT-163b-Triticum_aestivum-48754	protein histone-like transcription factor and archaeal histone, putative, expressed	2.97944	-1.67	1.64
	PUT-163b-Triticum_aestivum-110609	protein cation efflux family protein, putative, expressed	2.97944	0.32	0.3
	PUT-163b-Triticum_aestivum-24564	protein NBS-LRR disease resistance protein, putative	2.9791	-0.46	-7.11
	PUT-163b-Triticum_aestivum-14132	protein OsFBL8 - F-box domain and LRR containing protein, expressed	2.97881	1.26	-1.32
	PUT-163b-Triticum_aestivum-115428	protein Sad1 / UNC-like C-terminal domain containing protein, putative, expressed	2.9542	-1.2	-0.09
	PUT-163b-Triticum_aestivum-011792	protein MATH domain containing protein	2.94694	-0.13	-6.41
	PUT-163b-Triticum_aestivum-3697165441	protein aldehyde dehydrogenase, putative, expressed	2.93231	0.51	0.98
	PUT-163b-Triticum_aestivum-28412	protein CBS domain containing membrane protein, putative, expressed	2.93231	0.57	-6.57
	PUT-163b-Triticum_aestivum-05127		2.92313	-1.23	-2.29
	PUT-163b-Triticum_aestivum-46812		2.92313	5.7	0.36
	PUT-163b-Triticum_aestivum-099042		2.91254	-0.33	1.18
	PUT-163b-Triticum_aestivum-99781		2.91107	0.29	-1.4
	PUT-163b-Triticum_aestivum-0108865	protein DUF567 domain containing protein, putative, expressed	2.91107	-1.88	0.8
	PUT-163b-Triticum_aestivum-80921	protein AARP2CN domain containing protein, expressed	2.9104	0.69	0.55
	PUT-163b-Triticum_aestivum-162015	protein thiamine biosynthesis protein thiC, putative, expressed	2.91007	0.69	-0.51
	PUT-163b-Triticum_aestivum-059042		2.90368	-1.88	-6.73
	PUT-163b-Triticum_aestivum-30257	protein expressed protein	2.89413	-1.67	-1.82
	PUT-163b-Triticum_aestivum-11469	protein hydrolase, NUDIX family, domain containing protein, expressed	2.89413	0.97	-0.24
	PUT-163b-Triticum_aestivum-035237	protein transcription factor TFIIF, putative, expressed	2.88101	0.45	0.28
	PUT-163b-Triticum_aestivum-146095	protein expressed protein	2.88101	0.55	-1.62
	PUT-163b-Triticum_aestivum-1196	protein expressed protein	2.87883	0.77	3.19
	PUT-163b-Triticum_aestivum-0107347		2.87774	0.03	-0.13
	PUT-163b-Triticum_aestivum-048185		2.8648	-0.44	0.15
	PUT-163b-Triticum_aestivum-93177	protein CGMC_GSK.2 - CGMC includes CDA, MAPK, GSK3, and CLKC kinases, expressed	2.85697	-0.71	1.08
	PUT-163b-Triticum_aestivum-055983		2.85148	0.47	0.64
	PUT-163b-Triticum_aestivum-71948	protein cinnamoyl-CoA reductase, putative, expressed	2.85148	0.04	0.19
	PUT-163b-Triticum_aestivum-021874		2.85148	1.43	1.91
	PUT-163b-Triticum_aestivum-137429	protein protein of unknown function containing protein, expressed	2.83727	0	1.41
	PUT-163b-Triticum_aestivum-039325	protein coatomer subunit beta, putative, expressed	2.81816	2.24	-6.57
	PUT-163b-Triticum_aestivum-017839	protein expressed protein	2.80735	0.33	-0.18
	PUT-163b-Triticum_aestivum-087845	protein expressed protein	2.80735	-0.94	0.06
	PUT-163b-Triticum_aestivum-1561165442		2.80047	-0.83	0.92
	PUT-163b-Triticum_aestivum-063628	protein transporter family protein, putative, expressed	2.78022	-1.56	0.44
	PUT-163b-Triticum_aestivum-1510165443	protein cell division control protein 48 homolog E, putative, expressed	2.78022	2.53	-6.73
	PUT-163b-Triticum_aestivum-101664	protein expressed protein	2.77591	0.03	1.42
	PUT-163b-Triticum_aestivum-25879		2.77462	0.03	-0.46
	PUT-163b-Triticum_aestivum-139179	protein nuclease PA3, putative, expressed	2.77444	0.43	0.68
	PUT-163b-Triticum_aestivum-14842	protein OsFBD6 - F-box and FBD domain containing protein, expressed	2.77444	-0.73	-6.99
	PUT-163b-Triticum_aestivum-049532	protein heavy metal-associated domain containing protein, expressed	2.77259	0.45	-0.49
	PUT-163b-Triticum_aestivum-09170	protein cytochrome P450 protein, putative, expressed	2.77259	-0.14	-0.75
	PUT-163b-Triticum_aestivum-156330	protein histidine acid phosphatase, putative, expressed	2.77259	-0.38	0.9
	PUT-163b-Triticum_aestivum-263165448	protein calreticulin precursor protein, putative, expressed	2.76512	-0.18	-0.6
	PUT-163b-Triticum_aestivum-024435		2.76197	-0.17	1.18
	PUT-163b-Triticum_aestivum-133651		2.76024	0.84	0.62
	PUT-163b-Triticum_aestivum-2980165446	protein ubiquitin-conjugating enzyme, putative, expressed	2.7537	0.72	0.26
	PUT-163b-Triticum_aestivum-1279165444	protein pre-mRNA-processing-splicing factor 8, putative, expressed	2.74416	0.85	0.24
	PUT-163b-Triticum_aestivum-46240	protein QRT3, putative, expressed	2.74416	0.77	-5
	PUT-163b-Triticum_aestivum-0588		2.73697	-0.23	0.46
	PUT-163b-Triticum_aestivum-03967		2.73697	0.35	-7.11
	PUT-163b-Triticum_aestivum-81851	protein DNA-directed RNA polymerase II subunit RPB9, putative, expressed	2.72935	-1.89	1.55
	PUT-163b-Triticum_aestivum-121055	protein neutral/alkaline invertase, putative, expressed	2.71516	-0.68	-0.09
	PUT-163b-Triticum_aestivum-2036	protein 60S ribosomal protein L37a, putative, expressed	2.71516	0.11	0.61
	PUT-163b-Triticum_aestivum-163620		2.71516	-0.22	-0.14
	PUT-163b-Triticum_aestivum-2259165443	protein nuclease PA3, putative, expressed	2.69931	0.48	0.67
	PUT-163b-Triticum_aestivum-610165445	protein expressed protein	2.68281	0.62	1.65
	PUT-163b-Triticum_aestivum-023485	protein drought-induced protein 1, putative, expressed	2.68281	-0.96	-0.31
	PUT-163b-Triticum_aestivum-2953165448	protein ribosomal protein L29, putative, expressed	2.68281	1.21	2.08
	PUT-163b-Triticum_aestivum-106451		2.68166	0.16	0.93
	PUT-163b-Triticum_aestivum-122297	protein dehydrogenase, putative, expressed	2.68107	0.03	-1.02
	PUT-163b-Triticum_aestivum-132859	protein expressed protein	2.67557	-0.47	0.47
	PUT-163b-Triticum_aestivum-1632165444	protein ribosomal protein L7Ae, putative, expressed	2.66935	0.93	0.44
	PUT-163b-Triticum_aestivum-153273	protein sucrose synthase, putative, expressed	2.65905	1.77	1
	PUT-163b-Triticum_aestivum-046622	protein DEF7 - Defensin and Defensin-like DEFL family	2.65876	0.73	-0.78
	PUT-163b-Triticum_aestivum-0727		2.65789	-0.35	-0.08
	PUT-163b-Triticum_aestivum-034767		2.65535	-0.45	1.03
	PUT-163b-Triticum_aestivum-90837	protein AMP-binding enzyme, putative, expressed	2.65516	-0.78	-0.43
	PUT-163b-Triticum_aestivum-159626		2.64529	0.63	-0.24
	PUT-163b-Triticum_aestivum-126009	protein OsMADS69 - MADS-box family gene with M-alpha type-box, expressed	2.64277	-1.07	-5.39
	PUT-163b-Triticum_aestivum-45924	protein expressed protein	2.64277	0.62	0.29
	PUT-163b-Triticum_aestivum-2455165445	protein nucleic acid binding protein, putative, expressed	2.64082	0.41	0.5
	PUT-163b-Triticum_aestivum-060746		2.64082	-0.89	0.11
	PUT-163b-Triticum_aestivum-06355		2.63743	1.13	0.92
	PUT-163b-Triticum_aestivum-70061	protein NADPH quinone oxidoreductase, putative, expressed	2.62838	-0.1	-4.39
	PUT-163b-Triticum_aestivum-90471		2.61667	1.13	-2.14
	PUT-163b-Triticum_aestivum-158256	protein ubiquitin-like domain-containing CTD phosphatase 1, putative, expressed	2.6051	-0.21	-0.17
	PUT-163b-Triticum_aestivum-95503	protein gibberellin receptor GID1L2, putative, expressed	2.59694	-0.74	0.96
	PUT-163b-Triticum_aestivum-20646	protein NAD dependent epimerase/dehydratase family domain containing protein, expressed	2.59202	-0.15	-1.29
	PUT-163b-Triticum_aestivum-140759	protein GDSL-like lipase/acylhydrolase, putative, expressed	2.59128	0.91	0.75
	PUT-163b-Triticum_aestivum-011428		2.58175	-0.38	-0.72
	PUT-163b-Triticum_aestivum-140680	protein RNA recognition motif containing protein, putative	2.57424	0.03	-0.82
	PUT-163b-Triticum_aestivum-83165441	protein ANTH, putative, expressed	2.57424	-0.98	1.55
	PUT-163b-Triticum_aestivum-089156		2.57424	-0.19	-0.82
	PUT-163b-Triticum_aestivum-2371165442	protein shikimate/quinate 5-dehydrogenase, putative, expressed	2.57129	0.25	1.66
	PUT-163b-Triticum_aestivum-126850	protein expressed protein	2.55051	-0.98	0.18
	PUT-163b-Triticum_aestivum-135750		2.53998	-1.56	5.17
	PUT-163b-Triticum_aestivum-02214	protein sodium/calcium exchanger protein, putative, expressed	2.53998	-1.51	-1.14
	PUT-163b-Triticum_aestivum-101158	protein expressed protein	2.53998	-3.81	-5.73
	PUT-163b-Triticum_aestivum-7767	protein expressed protein	2.53998	-0.85	1.39
	PUT-163b-Triticum_aestivum-11813		2.53417	6.07	-6
	PUT-163b-Triticum_aestivum-60822	protein D-alanine--D-alanine ligase family, putative, expressed	2.53333	0.39	0.14
	PUT-163b-Triticum_aestivum-6939		2.53333	0.86	-7.11
	PUT-163b-Triticum_aestivum-100440		2.53333	0.85	0.97
	PUT-163b-Triticum_aestivum-065420		2.53051	1.21	7.04
	PUT-163b-Triticum_aestivum-129981	protein katanin p80 WD40 repeat-containing subunit B1 homolog 1, putative, expressed	2.52774	-4.46	-5.39
	PUT-163b-Triticum_aestivum-1264165440	protein IQ calmodulin-binding motif family protein, putative, expressed	2.52774	6.21	-4.39
	PUT-163b-Triticum_aestivum-152319	protein expressed protein	2.52774	0.71	-2.14
	PUT-163b-Triticum_aestivum-02857	protein leucoanthocyanidin dioxygenase, putative, expressed	2.51993	-0.52	0.52
	PUT-163b-Triticum_aestivum-78370	protein transcription initiation factor TFIID subunit 1, putative, expressed	2.5009	0.23	-0.08
	PUT-163b-Triticum_aestivum-67525		2.5009	0.69	0.63
	PUT-163b-Triticum_aestivum-154922	protein cysteine proteinase 1 precursor, putative, expressed	2.5009	-0.32	-2.4
	PUT-163b-Triticum_aestivum-067357	protein molybdenum cofactor synthesis protein 2 large subunit, putative, expressed	2.4984	-0.43	-0.38
	PUT-163b-Triticum_aestivum-158010		2.49381	-0.18	0.78
	PUT-163b-Triticum_aestivum-89869		2.49277	-1.12	5.91
	PUT-163b-Triticum_aestivum-058103	protein phospholipase D, putative, expressed	2.49185	0.6	-0.87
	PUT-163b-Triticum_aestivum-658165444	protein ras-related protein, putative, expressed	2.49118	-1.23	-0.82
	PUT-163b-Triticum_aestivum-117461	protein expressed protein	2.48678	0.29	-1.1
	PUT-163b-Triticum_aestivum-034768		2.48678	-1.11	-0.74
	PUT-163b-Triticum_aestivum-16370		2.48605	0.04	2.49
	PUT-163b-Triticum_aestivum-3165442	protein RecF/RecN/SMC N terminal domain containing protein, expressed	2.48605	-0.27	0
	PUT-163b-Triticum_aestivum-2016165448	protein OsClp7 - Putative Clp protease homologue, expressed	2.48543	1.14	0.51
	PUT-163b-Triticum_aestivum-161308	protein expressed protein	2.48543	-0.35	0.72
	PUT-163b-Triticum_aestivum-8518		2.48269	1.54	1.17
	PUT-163b-Triticum_aestivum-155797	protein flavin monooxygenase, putative, expressed	2.47854	0.63	0.18
	PUT-163b-Triticum_aestivum-48325	protein AP-1 complex subunit gamma-1, putative, expressed	2.47669	-0.42	1.34
	PUT-163b-Triticum_aestivum-143698		2.46915	-0.01	0.04
	PUT-163b-Triticum_aestivum-035440		2.4619	0.56	-0.83
	PUT-163b-Triticum_aestivum-99376	protein FAD-binding and arabino-lactone oxidase domains containing protein, putative, expressed	2.4619	-0.21	0.91
	PUT-163b-Triticum_aestivum-147673		2.4619	-0.4	-0.81
	PUT-163b-Triticum_aestivum-148702	protein expressed protein	2.46101	1.48	-0.73
	PUT-163b-Triticum_aestivum-2377165445	protein membrane protein, putative, expressed	2.45973	0.3	0.18
	PUT-163b-Triticum_aestivum-0110934	protein methyltransferase, putative, expressed	2.45138	0.87	0.18
	PUT-163b-Triticum_aestivum-010228	protein chaperone protein clpB 1, putative, expressed	2.44781	0.21	0.43
	PUT-163b-Triticum_aestivum-142061	protein phospholipase D, putative, expressed	2.44426	1.55	2.78
	PUT-163b-Triticum_aestivum-041531	protein CK1_CaseinKinase_1.3 - CK1 includes the casein kinase 1 kinases, expressed	2.43553	-5.86	-6
	PUT-163b-Triticum_aestivum-0114476	protein pyruvate kinase, putative, expressed	2.43445	0.32	1
	PUT-163b-Triticum_aestivum-133384	protein AMP-binding enzyme, putative, expressed	2.43155	0.24	-0.38
	PUT-163b-Triticum_aestivum-35625		2.43155	-0.29	-6.73
	PUT-163b-Triticum_aestivum-10925		2.43155	-0.14	1.1
	PUT-163b-Triticum_aestivum-1645165449	protein thioredoxin, putative, expressed	2.42968	-1.3	1.29
	PUT-163b-Triticum_aestivum-2731165441	protein DnaK family protein, putative, expressed	2.42183	0.21	1.03
	PUT-163b-Triticum_aestivum-28710		2.42183	6.07	-6.87
	PUT-163b-Triticum_aestivum-20443		2.41265	0.58	0.57
	PUT-163b-Triticum_aestivum-139165440		2.4096	-1.14	-4.39
	PUT-163b-Triticum_aestivum-145520	protein cysteine-rich receptor-like protein kinase 7 precursor, putative, expressed	2.39689	-0.43	0.18
	PUT-163b-Triticum_aestivum-105186	protein ATXR, putative, expressed	2.39689	0.26	-0.81
	PUT-163b-Triticum_aestivum-094581	protein ribosomal protein L27, putative, expressed	2.39414	0.17	0.47
	PUT-163b-Triticum_aestivum-1289165442		2.39414	-0.67	0.31
	PUT-163b-Triticum_aestivum-34627	protein oryzain alpha chain precursor, putative, expressed	2.38802	0.14	0.58
	PUT-163b-Triticum_aestivum-06506		2.38684	2.35	-0.65
	PUT-163b-Triticum_aestivum-95657	protein reticulon domain containing protein, putative, expressed	2.38651	-0.35	1.18
	PUT-163b-Triticum_aestivum-137090		2.38421	0.12	-6
	PUT-163b-Triticum_aestivum-157213		2.3806	0.55	-0.62
	PUT-163b-Triticum_aestivum-026254	protein 2-oxoglutarate dehydrogenase E1 component, mitochondrial precursor, putative, expressed	2.37765	0.9	0.82
	PUT-163b-Triticum_aestivum-137542	protein OsIAA21 - Auxin-responsive Aux/IAA gene family member, expressed	2.37412	5.21	-6.41
	PUT-163b-Triticum_aestivum-061231		2.37412	0.73	0.44
	PUT-163b-Triticum_aestivum-1816165446	protein RNA recognition motif containing protein, putative, expressed	2.37412	-0.98	5.17
	PUT-163b-Triticum_aestivum-0100550		2.37412	0.77	0.73
	PUT-163b-Triticum_aestivum-43455		2.36923	0.86	0.12
	PUT-163b-Triticum_aestivum-71092	protein expressed protein	2.36786	-0.19	-0.41
	PUT-163b-Triticum_aestivum-3046	protein cytochrome P450, putative, expressed	2.35823	0.07	-0.83
	PUT-163b-Triticum_aestivum-083269		2.35683	0.59	0.76
	PUT-163b-Triticum_aestivum-135157	protein OsMADS1 - MADS-box family gene with MIKCc type-box, expressed	2.3552	-6.32	0.66
	PUT-163b-Triticum_aestivum-120986	protein expressed protein	2.3552	-0.29	-5
	PUT-163b-Triticum_aestivum-1135165447	protein glycosyl hydrolase family 3 protein, putative, expressed	2.34735	-1.56	-0.5
	PUT-163b-Triticum_aestivum-3553165447	protein auxin response factor, putative, expressed	2.34735	-0.71	-0.48
	PUT-163b-Triticum_aestivum-09405	protein expressed protein	2.34239	-0.21	0.36
	PUT-163b-Triticum_aestivum-01159	protein annexin, putative, expressed	2.34214	0.64	0.94
	PUT-163b-Triticum_aestivum-07150	protein expressed protein	2.33817	0.13	0.14
	PUT-163b-Triticum_aestivum-71255	protein expressed protein	2.33817	-0.9	0.78
	PUT-163b-Triticum_aestivum-91784	protein GRAM domain containing protein, expressed	2.33418	-0.96	0.14
	PUT-163b-Triticum_aestivum-29354	protein XIE, putative, expressed	2.32957	0.04	0.23
	PUT-163b-Triticum_aestivum-084846	protein expressed protein	2.31768	-1.17	-0.69
	PUT-163b-Triticum_aestivum-024048		2.31431	-0.21	-1.02
	PUT-163b-Triticum_aestivum-06234	protein MYB family transcription factor, putative, expressed	2.31431	0.03	0.47
	PUT-163b-Triticum_aestivum-053157	protein NLI interacting factor-like phosphatase, putative, expressed	2.3091	0.09	-0.19
	PUT-163b-Triticum_aestivum-024406		2.3091	-0.71	-0.18
	PUT-163b-Triticum_aestivum-21599	protein mitotic checkpoint protein, putative, expressed	2.30646	0.47	-0.17
	PUT-163b-Triticum_aestivum-07809	protein hydrolase, alpha/beta fold family domain containing protein, expressed	2.30424	-0.63	-0.27
	PUT-163b-Triticum_aestivum-019372		2.29518	-0.89	-6.99
	PUT-163b-Triticum_aestivum-63301	protein expressed protein	2.29518	0.78	0.48
	PUT-163b-Triticum_aestivum-011223		2.29445	-1.11	1.04
	PUT-163b-Triticum_aestivum-144437	protein polygalacturonase, putative, expressed	2.29445	1.47	0.39
	PUT-163b-Triticum_aestivum-123665	protein remorin, putative, expressed	2.28322	1.62	-0.66
	PUT-163b-Triticum_aestivum-09445	protein expressed protein	2.28293	-0.19	0.66
	PUT-163b-Triticum_aestivum-16690	protein GA15368-PA, putative, expressed	2.28293	-0.35	-0.62
	PUT-163b-Triticum_aestivum-84295	protein expressed protein	2.27892	0.01	0.3
	PUT-163b-Triticum_aestivum-179165449	protein protein of unknown function containing protein, expressed	2.27811	-0.05	0.06
	PUT-163b-Triticum_aestivum-1473165442		2.26444	-0.95	0.51
	PUT-163b-Triticum_aestivum-109110		2.25651	0.03	0.88
	PUT-163b-Triticum_aestivum-06163	protein phosphoribulokinase/Uridine kinase family protein, expressed	2.24936	-5.67	0.78
	PUT-163b-Triticum_aestivum-58504		2.24701	0.71	-2.4
	PUT-163b-Triticum_aestivum-38068	protein expressed protein	2.24504	-0.6	0.8
	PUT-163b-Triticum_aestivum-99588	protein armadillo, putative, expressed	2.24444	-0.01	1.3
	PUT-163b-Triticum_aestivum-120519	protein expressed protein	2.24344	0.4	0.88
	PUT-163b-Triticum_aestivum-088507	protein 60S ribosomal protein L38, putative, expressed	2.24286	1.04	6.39
	PUT-163b-Triticum_aestivum-076170		2.24286	-0.81	-0.82
	PUT-163b-Triticum_aestivum-163900	protein mitochondrial carrier protein, putative, expressed	2.24286	0.67	1.24
	PUT-163b-Triticum_aestivum-158290	protein expressed protein	2.24286	0.43	-1.42
	PUT-163b-Triticum_aestivum-8775	protein glycosyl hydrolases family 17, putative, expressed	2.23322	0.46	-0.62
	PUT-163b-Triticum_aestivum-103010	protein male sterility protein, putative, expressed	2.21551	-6.32	-1.7
	PUT-163b-Triticum_aestivum-8318	protein POLD4A - Putative DNA polymerase delta complex subunit, expressed	2.21337	-0.32	0.8
	PUT-163b-Triticum_aestivum-1554165445	protein helix-loop-helix DNA-binding domain containing protein, expressed	2.20997	0.08	-0.49
	PUT-163b-Triticum_aestivum-3241	protein anthranilate synthase component I-1, chloroplast precursor, putative, expressed	2.20997	-3.81	5.17
	PUT-163b-Triticum_aestivum-64946	protein Complex I intermediate-associated protein 30 domain containing protein, putative, expressed	2.20997	-0.3	-0.58
	PUT-163b-Triticum_aestivum-162093	protein postsynaptic protein CRIPT, putative, expressed	2.20701	1	0.56
	PUT-163b-Triticum_aestivum-66403	protein expressed protein	2.20665	-0.9	0.86
	PUT-163b-Triticum_aestivum-99809	protein expressed protein	2.20282	0.96	-0.87
	PUT-163b-Triticum_aestivum-21159	protein tetratricopeptide repeat domain containing protein, expressed	2.20282	-0.35	1.58
	PUT-163b-Triticum_aestivum-71190	protein expressed protein	2.20282	-0.46	-6.41
	PUT-163b-Triticum_aestivum-100631	protein helix-loop-helix DNA-binding domain containing protein, expressed	2.20074	-0.1	-0.51
	PUT-163b-Triticum_aestivum-29211	protein expressed protein	2.18763	-0.58	-1.17
	PUT-163b-Triticum_aestivum-2345165444	protein serine/threonine-protein kinase stt7, chloroplast precursor, putative, expressed	2.18763	1.31	1.1
	PUT-163b-Triticum_aestivum-096411		2.18763	-1.13	2.1
	PUT-163b-Triticum_aestivum-99407	protein caleosin related protein, putative, expressed	2.18763	-0.17	0.72
	PUT-163b-Triticum_aestivum-2853165449	protein 26S proteasome non-ATPase regulatory subunit 6, putative, expressed	2.1872	0.47	-0.73
	PUT-163b-Triticum_aestivum-127369		2.18345	0.08	0.53
	PUT-163b-Triticum_aestivum-6179	protein BTBN24 - Bric-a-Brac, Tramtrack, Broad Complex BTB domain with non-phototropic hypocotyl 3 NPH3 domain, expressed	2.18123	-0.16	-0.09
	PUT-163b-Triticum_aestivum-64836		2.17982	0.16	1.55
	PUT-163b-Triticum_aestivum-026970	protein HSF-type DNA-binding domain containing protein, expressed	2.17866	0.54	0.41
	PUT-163b-Triticum_aestivum-091923	protein glutamate decarboxylase, putative, expressed	2.17632	0.04	-5
	PUT-163b-Triticum_aestivum-0105620		2.17632	0.26	1.04
	PUT-163b-Triticum_aestivum-123071	protein prenyltransferase, putative, expressed	2.1727	-0.91	0.46
	PUT-163b-Triticum_aestivum-060018	protein ribosomal protein S17, putative, expressed	2.16881	0.49	1.06
	PUT-163b-Triticum_aestivum-137556		2.16549	0.01	0.57
	PUT-163b-Triticum_aestivum-1514165440	protein heavy metal-associated domain containing protein, expressed	2.16443	0.3	0.59
	PUT-163b-Triticum_aestivum-89422	protein retrotransposon protein, putative, Ty3-gypsy subclass, expressed	2.16266	-0.59	0.2
	PUT-163b-Triticum_aestivum-163395	protein carbonic anhydrase, chloroplast precursor, putative, expressed	2.16088	0.3	-0.24
	PUT-163b-Triticum_aestivum-161180	protein phosphoribosyl transferase, putative, expressed	2.16082	0.15	-1.69
	PUT-163b-Triticum_aestivum-79158	protein deoxyuridine 5-triphosphate nucleotidohydrolase, putative, expressed	2.16082	-0.41	0.92
	PUT-163b-Triticum_aestivum-08390	protein retrotransposon protein, putative, unclassified	2.15996	-1.72	-0.82
	PUT-163b-Triticum_aestivum-100437	protein mitochondrial carrier protein, putative, expressed	2.1597	-1.25	0.43
	PUT-163b-Triticum_aestivum-102856	protein expressed protein	2.14848	-0.58	0.51
	PUT-163b-Triticum_aestivum-04301		2.14187	-0.1	-5.73
	PUT-163b-Triticum_aestivum-117031		2.14162	-0.3	0.74
	PUT-163b-Triticum_aestivum-99873		2.14136	1.42	2.1
	PUT-163b-Triticum_aestivum-149165444	protein dehydrogenase E1 component domain containing protein, expressed	2.14136	-0.01	1.12
	PUT-163b-Triticum_aestivum-31079	protein glycosyl transferase, group 1 domain containing protein, expressed	2.1389	-0.47	-0.18
	PUT-163b-Triticum_aestivum-42789	protein Peptidase family C50, putative, expressed	2.13427	-0.29	-0.64
	PUT-163b-Triticum_aestivum-093459		2.12831	0.56	-0.08
	PUT-163b-Triticum_aestivum-1393165444	protein MATH domain containing protein, expressed	2.12752	0.29	0.36
	PUT-163b-Triticum_aestivum-21794	protein DUF647 domain containing protein, putative, expressed	2.12322	-1.67	-6.41
	PUT-163b-Triticum_aestivum-656165448	protein expressed protein	2.12191	0.24	1.36
	PUT-163b-Triticum_aestivum-82367	protein peptide transporter, putative, expressed	2.1218	1.1	0.88
	PUT-163b-Triticum_aestivum-115141		2.1218	-1.42	-0.14
	PUT-163b-Triticum_aestivum-61157		2.11914	0.18	0.75
	PUT-163b-Triticum_aestivum-38028	protein hydrolase, alpha/beta fold family domain containing protein, expressed	2.11142	0.91	0.68
	PUT-163b-Triticum_aestivum-63216		2.11128	0.1	-1.14
	PUT-163b-Triticum_aestivum-126878	protein expressed protein	2.11079	0.08	0.49
	PUT-163b-Triticum_aestivum-020617		2.10852	0.49	-0.68
	PUT-163b-Triticum_aestivum-158289	protein expressed protein	2.10852	0.17	2
	PUT-163b-Triticum_aestivum-43592	protein zinc finger family protein, putative, expressed	2.10639	-0.81	1.96
	PUT-163b-Triticum_aestivum-018557	protein protein kinase domain containing protein, expressed	2.10236	-0.19	0.9
	PUT-163b-Triticum_aestivum-867165446	protein protein disulfide isomerase, putative, expressed	2.10236	1.25	0.21
	PUT-163b-Triticum_aestivum-3612165444	protein ribosomal protein L7Ae, putative, expressed	2.1006	-0.05	2.89
	PUT-163b-Triticum_aestivum-23912	protein regulatory protein, putative, expressed	2.09997	0.85	0.13
	PUT-163b-Triticum_aestivum-12568		2.09989	-0.57	-0.99
	PUT-163b-Triticum_aestivum-077612		2.0987	-1.42	-0.48
	PUT-163b-Triticum_aestivum-43370		2.09646	0.75	-0.93
	PUT-163b-Triticum_aestivum-85586		2.09455	0.97	1.46
	PUT-163b-Triticum_aestivum-1778165448		2.0929	0.43	0.33
	PUT-163b-Triticum_aestivum-089683	protein RNA recognition motif family protein, expressed	2.09265	1.04	-0.12
	PUT-163b-Triticum_aestivum-1656165444	protein expressed protein	2.08971	0	0.2
	PUT-163b-Triticum_aestivum-91165449	protein expressed protein	2.08971	-0.69	1.72
	PUT-163b-Triticum_aestivum-25448	protein receptor-like protein kinase 5 precursor, putative, expressed	2.08971	-0.11	-0.94
	PUT-163b-Triticum_aestivum-3250165447	protein P-protein, putative, expressed	2.08411	0.01	0.43
	PUT-163b-Triticum_aestivum-132345	protein auxin response factor 5, putative, expressed	2.08304	-1.37	0.19
	PUT-163b-Triticum_aestivum-159433	protein heavy metal-associated domain containing protein, expressed	2.08274	0.76	0.68
	PUT-163b-Triticum_aestivum-47897	protein expressed protein	2.07996	0.12	0.29
	PUT-163b-Triticum_aestivum-055618		2.07039	-0.05	-0.3
	PUT-163b-Triticum_aestivum-0106102		2.07039	1.03	-5.73
	PUT-163b-Triticum_aestivum-139237	protein pantothenate kinase, putative, expressed	2.07039	0.87	-0.57
	PUT-163b-Triticum_aestivum-38783	protein ubiquitin-conjugating enzyme, putative, expressed	2.07039	-0.81	0.76
	PUT-163b-Triticum_aestivum-125324	protein SSA2 - 2S albumin seed storage family protein precursor, putative, expressed	2.06625	0.42	0.5
	PUT-163b-Triticum_aestivum-52754	protein lipase class 3 family protein, putative, expressed	2.06572	-0.35	-0.22
	PUT-163b-Triticum_aestivum-162645	protein COBW domain containing protein, putative, expressed	2.06535	-0.43	0.54
	PUT-163b-Triticum_aestivum-111978	protein ent-kaurene synthase, chloroplast precursor, putative, expressed	2.06517	0.3	0.28
	PUT-163b-Triticum_aestivum-37390	protein START domain containing protein, expressed	2.06477	0.05	0.41
	PUT-163b-Triticum_aestivum-109261	protein NBS-LRR type disease resistance protein, putative, expressed	2.06375	0.75	-0.52
	PUT-163b-Triticum_aestivum-81622	protein POLD3 - Putative DNA polymerase delta complex subunit, expressed	2.06228	-0.33	-0.71
	PUT-163b-Triticum_aestivum-16074		2.06081	0.49	5.17
	PUT-163b-Triticum_aestivum-068995	protein cation efflux family protein, putative, expressed	2.05434	0.1	-0.34
	PUT-163b-Triticum_aestivum-1117165449	protein peroxidase precursor, putative, expressed	2.05236	0.53	0.75
	PUT-163b-Triticum_aestivum-146763		2.05204	-0.31	0.82
	PUT-163b-Triticum_aestivum-56668	protein peroxidase precursor, putative, expressed	2.04836	1.07	-1.16
	PUT-163b-Triticum_aestivum-0704	protein expressed protein	2.04714	0.03	1.52
	PUT-163b-Triticum_aestivum-02147	protein expressed protein	2.04439	1.71	-1.04
	PUT-163b-Triticum_aestivum-650165448	protein carbonic anhydrase, chloroplast precursor, putative, expressed	2.04439	0.53	0.52
	PUT-163b-Triticum_aestivum-087887		2.04182	1	-1.58
	PUT-163b-Triticum_aestivum-59495	protein ferritin-1, chloroplast precursor, putative, expressed	2.03989	0.5	-0.75
	PUT-163b-Triticum_aestivum-103674	protein cycloeucalenol cycloisomerase, putative, expressed	2.03449	0.42	-0.71
	PUT-163b-Triticum_aestivum-1644165448	protein RNA recognition motif containing protein, putative, expressed	2.03348	-0.59	0.98
	PUT-163b-Triticum_aestivum-102652	protein tubulin binding cofactor C, putative, expressed	2.03328	-1.88	-1.24
	PUT-163b-Triticum_aestivum-0109844		2.03273	0.69	-0.52
	PUT-163b-Triticum_aestivum-03235	protein expressed protein	2.0301	-0.92	-0.87
	PUT-163b-Triticum_aestivum-30941	protein 26S protease regulatory subunit, putative, expressed	2.0301	-1.21	-0.14
	PUT-163b-Triticum_aestivum-117663	protein DnaK family protein, putative, expressed	2.0246	0.72	0.96
	PUT-163b-Triticum_aestivum-093949	protein expressed protein	2.02385	6.07	2.17
	PUT-163b-Triticum_aestivum-054643	protein PHD finger protein, putative, expressed	2.02161	0.08	-0.01
	PUT-163b-Triticum_aestivum-03008	protein PHD-finger family protein, expressed	2.02106	0.69	0.19
	PUT-163b-Triticum_aestivum-98771	protein cysteine proteinase inhibitor 8 precursor, putative, expressed	2.02106	-0.04	1.03
	PUT-163b-Triticum_aestivum-01080		2.02106	0.94	-0.16
	PUT-163b-Triticum_aestivum-95283	protein phosphate-induced protein 1 conserved region domain containing protein, expressed	2.02046	0.88	-0.35
	PUT-163b-Triticum_aestivum-014848		2.01809	0.51	-0.31
	PUT-163b-Triticum_aestivum-1186165445		2.01696	-0.09	0.92
	PUT-163b-Triticum_aestivum-1171165443	protein peptide transporter PTR2, putative, expressed	2.01587	-1.1	0.62
	PUT-163b-Triticum_aestivum-2458165447	protein Mpv17 / PMP22 family domain containing protein, expressed	2.01587	0.11	0.89
	PUT-163b-Triticum_aestivum-42669	protein cytochrome P450, putative, expressed	2.01483	0.08	-0.1
	PUT-163b-Triticum_aestivum-102997	protein ThiF family domain containing protein, putative, expressed	2.00821	-0.33	1.12
	PUT-163b-Triticum_aestivum-78501	protein DUF803 domain containing, putative, expressed	2.00597	0.31	-0.64
	PUT-163b-Triticum_aestivum-705165447	protein phytanoyl-CoA dioxygenase, putative, expressed	2.00193	0.08	0.88
	PUT-163b-Triticum_aestivum-02770		1.99772	0.33	0.77
	PUT-163b-Triticum_aestivum-715165449	protein mitochondrial carrier protein, putative, expressed	1.9968	0.26	0.44
	PUT-163b-Triticum_aestivum-725165444	protein expressed protein	1.99311	-1.91	1.7
	PUT-163b-Triticum_aestivum-81829	protein caleosin related protein, putative, expressed	1.99039	-0.07	1.5
	PUT-163b-Triticum_aestivum-79097	protein ribonuclease T2 family domain containing protein, expressed	1.99039	0.42	-1.91
	PUT-163b-Triticum_aestivum-123767	protein eukaryotic aspartyl protease domain containing protein, expressed	1.98937	-0.14	0.68
	PUT-163b-Triticum_aestivum-162230	protein cleavage and polyadenylation specificity factor, putative, expressed	1.98626	-0.29	1.45
	PUT-163b-Triticum_aestivum-40990	protein GDSL-like lipase/acylhydrolase, putative, expressed	1.98185	-5.67	-6.73
	PUT-163b-Triticum_aestivum-56081		1.98185	0.38	0.44
	PUT-163b-Triticum_aestivum-111780	protein sec23/Sec24 trunk domain containing protein, expressed	1.98185	-1.98	5.17
	PUT-163b-Triticum_aestivum-0111676	protein diphthamide biosynthesis protein, putative, expressed	1.98014	-0.95	0.32
	PUT-163b-Triticum_aestivum-68834	protein CAMK_CAMK_like.40 - CAMK includes calcium/calmodulin depedent protein kinases, expressed	1.97982	-1.01	0.32
	PUT-163b-Triticum_aestivum-3554165443	protein Protein kinase domain containing protein, expressed	1.97931	-0.48	-1.04
	PUT-163b-Triticum_aestivum-85062		1.97874	-0.55	-1.33
	PUT-163b-Triticum_aestivum-21739	protein DUF647 domain containing protein, putative, expressed	1.97863	-0.18	-5.73
	PUT-163b-Triticum_aestivum-082939	protein peptidyl-prolyl cis-trans isomerase CYP40, putative, expressed	1.97775	-0.33	-1.14
	PUT-163b-Triticum_aestivum-49966	protein glycosyltransferase family protein, putative, expressed	1.97624	0.47	0.73
	PUT-163b-Triticum_aestivum-123897	protein integral membrane protein, putative, expressed	1.97281	0.38	-0.21
	PUT-163b-Triticum_aestivum-102686	protein cytochrome P450, putative, expressed	1.9654	0.4	0.47
	PUT-163b-Triticum_aestivum-48826		1.96523	0.31	-0.82
	PUT-163b-Triticum_aestivum-06810	protein 3-5 exoribonuclease CSL4, putative, expressed	1.96523	-1.26	-0.5
	PUT-163b-Triticum_aestivum-087244		1.96488	0.78	0.68
	PUT-163b-Triticum_aestivum-103046	protein cytochrome P450, putative, expressed	1.96483	-0.33	0.76
	PUT-163b-Triticum_aestivum-024954		1.96446	-0.79	-1.04
	PUT-163b-Triticum_aestivum-14713	protein myosin heavy chain-related, putative, expressed	1.96386	-0.26	1.04
	PUT-163b-Triticum_aestivum-27810		1.96184	0.03	-0.9
	PUT-163b-Triticum_aestivum-127692	protein ankyrin repeat domain containing protein, putative, expressed	1.96101	-0.66	0.51
	PUT-163b-Triticum_aestivum-28718	protein myosin heavy chain-related, putative, expressed	1.96101	-0.02	0.72
	PUT-163b-Triticum_aestivum-59122	protein OsRhmbd4 - Putative Rhomboid homologue, expressed	1.96101	0.75	-0.9
	PUT-163b-Triticum_aestivum-62395	protein expressed protein	1.96101	2.2	-1.04
	PUT-163b-Triticum_aestivum-057973		1.96101	-0.26	-0.6
	PUT-163b-Triticum_aestivum-958165446	protein MLA1, putative, expressed	1.95459	-0.78	1.47
	PUT-163b-Triticum_aestivum-2216165447	protein signal peptide peptidase domain containing protein, expressed	1.95339	0.33	0.37
	PUT-163b-Triticum_aestivum-3609165440	protein protein transport protein Sec61 subunit beta, putative, expressed	1.94074	-0.99	0.23
	PUT-163b-Triticum_aestivum-0652		1.93917	-0.01	0.31
	PUT-163b-Triticum_aestivum-010187		1.93895	-0.41	0.66
	PUT-163b-Triticum_aestivum-01048	protein ADP-ribosylation factor, putative, expressed	1.93813	-0.38	-0.15
	PUT-163b-Triticum_aestivum-081333	protein transketolase, putative, expressed	1.93681	0.97	-1.3
	PUT-163b-Triticum_aestivum-151853	protein serpin domain containing protein, putative, expressed	1.93564	-0.94	-0.42
	PUT-163b-Triticum_aestivum-87234		1.9349	0.55	0.62
	PUT-163b-Triticum_aestivum-062532		1.9349	0.75	0.05
	PUT-163b-Triticum_aestivum-06113		1.9349	-0.29	0.68
	PUT-163b-Triticum_aestivum-06415	protein WD domain, G-beta repeat domain containing protein, expressed	1.9349	-0.54	-0.82
	PUT-163b-Triticum_aestivum-93647	protein nucleic acid binding protein, putative, expressed	1.9349	-1.32	0.58
	PUT-163b-Triticum_aestivum-149807	protein aquaporin protein, putative, expressed	1.9337	0.76	0.19
	PUT-163b-Triticum_aestivum-102185		1.93369	-0.48	0.86
	PUT-163b-Triticum_aestivum-049143		1.92901	-0.19	0.1
	PUT-163b-Triticum_aestivum-104624	protein expressed protein	1.92759	1.27	-0.1
	PUT-163b-Triticum_aestivum-136157		1.92557	0.42	0.27
	PUT-163b-Triticum_aestivum-132421	protein xyloglucan fucosyltransferase, putative, expressed	1.92417	1.05	-0.58
	PUT-163b-Triticum_aestivum-144846	protein vesicle-fusing ATPase, putative, expressed	1.92417	0.58	-0.32
	PUT-163b-Triticum_aestivum-23051	protein expressed protein	1.92417	-1.26	0.35
	PUT-163b-Triticum_aestivum-32115	protein AMSH-like protease, putative, expressed	1.92093	0.7	-0.73
	PUT-163b-Triticum_aestivum-104748	protein zinc RING finger protein, putative, expressed	1.92093	-1.24	-0.5
	PUT-163b-Triticum_aestivum-0371	protein pheophorbide a oxygenase, chloroplast precursor, putative, expressed	1.92027	0.15	0.05
	PUT-163b-Triticum_aestivum-60058	protein glycerophosphoryl diester phosphodiesterase family protein, putative, expressed	1.91719	-0.41	-0.06
	PUT-163b-Triticum_aestivum-149651	protein UBX domain-containing protein, putative, expressed	1.91719	0.26	0.18
	PUT-163b-Triticum_aestivum-1362165440	protein MT-A70 domain containing protein, expressed	1.91329	-0.26	0.88
	PUT-163b-Triticum_aestivum-31331	protein HEAT repeat family protein, putative, expressed	1.91329	0.33	1.15
	PUT-163b-Triticum_aestivum-700165446	protein C2 domain containing protein, expressed	1.91329	-0.39	0.23
	PUT-163b-Triticum_aestivum-159957	protein phox domain-containing protein, putative, expressed	1.91254	-0.35	-0.2
	PUT-163b-Triticum_aestivum-2204165443	protein spermidine synthase, putative, expressed	1.91254	0.98	1.24
	PUT-163b-Triticum_aestivum-1230165445	protein ABC transporter, ATP-binding protein, putative, expressed	1.91207	-0.31	-0.07
	PUT-163b-Triticum_aestivum-1309165442	protein zinc finger C-x8-C-x5-C-x3-H type family protein, expressed	1.90989	0.27	-0.09
	PUT-163b-Triticum_aestivum-121757	protein flavin-containing monooxygenase family protein, putative, expressed	1.90885	-0.66	0.19
	PUT-163b-Triticum_aestivum-08095	protein ribulose bisphosphate carboxylase small chain, chloroplast precursor, putative, expressed	1.90622	0.67	1.14
	PUT-163b-Triticum_aestivum-1982165448	protein inorganic phosphate transporter 2-1, chloroplast precursor, putative, expressed	1.9053	-0.91	-6.73
	PUT-163b-Triticum_aestivum-90262	protein MRH1, putative, expressed	1.9026	0.82	0.82
	PUT-163b-Triticum_aestivum-89002	protein dihydroflavonol-4-reductase, putative, expressed	1.89735	0.05	0.41
	PUT-163b-Triticum_aestivum-048072	protein 12-oxophytodienoate reductase, putative	1.89473	0.88	0.41
	PUT-163b-Triticum_aestivum-20751	protein protein transport protein SEC61 subunit gamma, putative, expressed	1.89171	0.56	0.63
	PUT-163b-Triticum_aestivum-26891	protein retrotransposon protein, putative, Ty3-gypsy subclass, expressed	1.88982	0.67	-2.41
	PUT-163b-Triticum_aestivum-46212	protein NFD4, putative, expressed	1.88982	1.66	-7.11
	PUT-163b-Triticum_aestivum-071042		1.88912	0.08	-0.23
	PUT-163b-Triticum_aestivum-99461	protein electron transfer flavoprotein subunit beta, putative, expressed	1.88716	0.55	0.19
	PUT-163b-Triticum_aestivum-3602165448	protein cytidylyltransferase domain containing protein, expressed	1.88713	-0.38	0.58
	PUT-163b-Triticum_aestivum-779165440	protein exostosin family domain containing protein, expressed	1.88706	1.08	0.57
	PUT-163b-Triticum_aestivum-14213		1.88706	-0.9	-6.57
	PUT-163b-Triticum_aestivum-3483165444	protein MYB family transcription factor, putative, expressed	1.88656	0.22	1.4
	PUT-163b-Triticum_aestivum-151263		1.88543	-0.39	0.29
	PUT-163b-Triticum_aestivum-074428		1.88532	0.84	0.11
	PUT-163b-Triticum_aestivum-2075	protein phospholipid-transporting ATPase, putative, expressed	1.87883	-1	-0.67
	PUT-163b-Triticum_aestivum-82890	protein expressed protein	1.87821	0.72	-1.41
	PUT-163b-Triticum_aestivum-152495		1.87821	-0.38	1.65
	PUT-163b-Triticum_aestivum-0581	protein transposon protein, putative, unclassified, expressed	1.87745	1.03	-0.82
	PUT-163b-Triticum_aestivum-22794	protein aminotransferase, classes I and II, domain containing protein, expressed	1.87279	-0.23	0.88
	PUT-163b-Triticum_aestivum-115411	protein expressed protein	1.86844	0.89	-0.93
	PUT-163b-Triticum_aestivum-064242	protein expressed protein	1.86443	-0.71	-1.08
	PUT-163b-Triticum_aestivum-131818	protein dihydrolipoyl dehydrogenase, putative, expressed	1.86364	-0.23	0.05
	PUT-163b-Triticum_aestivum-047364		1.85238	-0.43	-4.39
	PUT-163b-Triticum_aestivum-02013	protein expressed protein	1.85108	0.7	0.1
	PUT-163b-Triticum_aestivum-1753165447	protein membrane-associated salt-inducible protein, putative, expressed	1.85055	0.98	0.76
	PUT-163b-Triticum_aestivum-38965	protein zinc finger, C3HC4 type domain containing protein, expressed	1.84906	1.25	-0.66
	PUT-163b-Triticum_aestivum-98431	protein hexokinase, putative, expressed	1.84556	-0.39	-0.67
	PUT-163b-Triticum_aestivum-69213	protein OsFBO14 - F-box and other domain containing protein, expressed	1.8432	-0.67	-0.87
	PUT-163b-Triticum_aestivum-124905	protein ethylene receptor, putative, expressed	1.84013	0.63	-1.01
	PUT-163b-Triticum_aestivum-1408165444	protein nucleolar protein 5A, putative, expressed	1.8366	0.58	0.74
	PUT-163b-Triticum_aestivum-130534	protein ATP synthase epsilon chain, mitochondrial, putative, expressed	1.83605	-0.24	0.33
	PUT-163b-Triticum_aestivum-029015	protein endoglucanase, putative, expressed	1.83556	0.4	0.19
	PUT-163b-Triticum_aestivum-134390	protein expressed protein	1.83529	-0.3	-0.34
	PUT-163b-Triticum_aestivum-45293		1.83343	0.75	-0.54
	PUT-163b-Triticum_aestivum-39620	protein bZIP transcription factor domain containing protein, expressed	1.83202	-0.31	0.57
	PUT-163b-Triticum_aestivum-142137	protein metallo-beta-lactamase family protein, putative, expressed	1.82907	0.58	0.69
	PUT-163b-Triticum_aestivum-23301	protein mitochondrial ribosomal protein S10, putative, expressed	1.8246	-0.22	0.79
	PUT-163b-Triticum_aestivum-138101	protein uncharacterized protein yqjG, putative, expressed	1.82408	0.57	0.62
	PUT-163b-Triticum_aestivum-59147		1.82389	-0.13	-0.05
	PUT-163b-Triticum_aestivum-163136	protein frigida, putative, expressed	1.82103	-0.07	0.01
	PUT-163b-Triticum_aestivum-84814	protein squalene synthetase, putative, expressed	1.82027	-0.68	-0.87
	PUT-163b-Triticum_aestivum-017130	protein carbonyl reductase 3, putative, expressed	1.81986	0.16	-1.35
	PUT-163b-Triticum_aestivum-41031		1.81932	0.95	-0.6
	PUT-163b-Triticum_aestivum-02639	protein kinesin motor domain containing protein, putative, expressed	1.81876	0.49	-0.55
	PUT-163b-Triticum_aestivum-75375	protein CCT/B-box zinc finger protein, putative, expressed	1.816	-0.68	0.44
	PUT-163b-Triticum_aestivum-041126	protein expressed protein	1.81585	0.55	0.28
	PUT-163b-Triticum_aestivum-0105274		1.81471	0.51	0.24
	PUT-163b-Triticum_aestivum-042637		1.80798	-0.02	-0.04
	PUT-163b-Triticum_aestivum-95014	protein 3-5 exonuclease domain-containing protein, putative, expressed	1.80676	0.94	-0.51
	PUT-163b-Triticum_aestivum-56432	protein alpha-amylase precursor, putative, expressed	1.80599	-0.41	0.73
	PUT-163b-Triticum_aestivum-35698	protein MazG nucleotide pyrophosphohydrolase domain containing protein, expressed	1.80474	-1.16	0.18
	PUT-163b-Triticum_aestivum-1499165445	protein vacuolar-processing enzyme precursor, putative, expressed	1.79806	-0.7	0.43
	PUT-163b-Triticum_aestivum-139305		1.79355	-6.17	-1.14
	PUT-163b-Triticum_aestivum-153057	protein expressed protein	1.79335	-0.34	-1.71
	PUT-163b-Triticum_aestivum-38412		1.79043	0.65	0.11
	PUT-163b-Triticum_aestivum-97495	protein expressed protein	1.79043	-1.18	0.92
	PUT-163b-Triticum_aestivum-124498	protein BTBA1 - Bric-a-Brac,Tramtrack, Broad Complex BTB domain with Ankyrin repeat region, expressed	1.79043	-1.85	-0.18
	PUT-163b-Triticum_aestivum-424165443	protein aminotransferase domain containing protein, putative, expressed	1.79043	1.4	-0.31
	PUT-163b-Triticum_aestivum-41373		1.78958	-0.32	1.89
	PUT-163b-Triticum_aestivum-117283	protein calcium-transporting ATPase, endoplasmic reticulum-type, putative, expressed	1.78816	-0.42	0.7
	PUT-163b-Triticum_aestivum-025545	protein calmodulin-binding transcription activator, putative, expressed	1.78345	-0.16	0.23
	PUT-163b-Triticum_aestivum-132902	protein leucine-rich repeat family protein, putative, expressed	1.78324	-0.07	0.77
	PUT-163b-Triticum_aestivum-48943	protein 2Fe-2S iron-sulfur cluster binding domain containing protein, expressed	1.78149	0.77	-0.19
	PUT-163b-Triticum_aestivum-44742	protein heat shock protein DnaJ, putative, expressed	1.77771	-0.27	0.12
	PUT-163b-Triticum_aestivum-145240		1.77598	0.84	0.96
	PUT-163b-Triticum_aestivum-143081	protein saccharopine dehydrogenase, putative, expressed	1.77485	-0.67	0.91
	PUT-163b-Triticum_aestivum-35966		1.77471	-0.47	6.58
	PUT-163b-Triticum_aestivum-428165443	protein oxidoreductase, short chain dehydrogenase/reductase family domain containing protein, expressed	1.77382	1.23	0.19
	PUT-163b-Triticum_aestivum-441165445		1.77382	-0.16	-0.52
	PUT-163b-Triticum_aestivum-096245	protein vacuolar protein sorting-associated protein 28 homolog 2, putative, expressed	1.77024	-1.14	0.68
	PUT-163b-Triticum_aestivum-0110599		1.77024	-1.96	1.76
	PUT-163b-Triticum_aestivum-9986	protein CRAL/TRIO domain containing protein, expressed	1.76929	-0.23	-0.94
	PUT-163b-Triticum_aestivum-04296		1.76755	-0.64	-0.25
	PUT-163b-Triticum_aestivum-81089	protein alanyl-tRNA synthetase, putative, expressed	1.76659	-0.3	0.54
	PUT-163b-Triticum_aestivum-013609	protein polyphenol oxidase, putative	1.76515	0.84	0.96
	PUT-163b-Triticum_aestivum-533	protein C2 domain containing protein, putative, expressed	1.76197	-0.01	1.5
	PUT-163b-Triticum_aestivum-144037	protein thioredoxin, putative, expressed	1.76155	0.19	-0.09
	PUT-163b-Triticum_aestivum-050487	protein patellin protein, putative, expressed	1.76062	0.42	-1.91
	PUT-163b-Triticum_aestivum-151461	protein auxin-repressed protein, putative, expressed	1.75959	-0.98	0.31
	PUT-163b-Triticum_aestivum-034745		1.75871	-0.7	-0.62
	PUT-163b-Triticum_aestivum-117362	protein glycosyl hydrolase, family 31, putative, expressed	1.75818	0.4	0.43
	PUT-163b-Triticum_aestivum-2986165449	protein aldehyde dehydrogenase, putative, expressed	1.75743	0.98	-0.71
	PUT-163b-Triticum_aestivum-1714165449	protein expressed protein	1.75736	0	-0.01
	PUT-163b-Triticum_aestivum-023492		1.75598	-4.46	-0.66
	PUT-163b-Triticum_aestivum-016385		1.75598	-0.58	4.58
	PUT-163b-Triticum_aestivum-148637	protein heat shock protein DnaJ, putative, expressed	1.75561	-0.67	0.22
	PUT-163b-Triticum_aestivum-115864	protein ligA, putative, expressed	1.7511	0.11	-0.03
	PUT-163b-Triticum_aestivum-5618	protein expressed protein	1.75002	-0.14	-1.03
	PUT-163b-Triticum_aestivum-17296	protein ribosome biogenesis regulatory protein, putative, expressed	1.74859	-0.39	0.91
	PUT-163b-Triticum_aestivum-025495		1.74651	-0.95	-1.4
	PUT-163b-Triticum_aestivum-0112272		1.7453	0.08	-0.71
	PUT-163b-Triticum_aestivum-2173165441	protein expressed protein	1.74206	1.49	1.39
	PUT-163b-Triticum_aestivum-2346165444		1.74193	-0.84	-0.46
	PUT-163b-Triticum_aestivum-499165444	protein uncharacterized protein PA4923, putative, expressed	1.74173	1.89	-1.26
	PUT-163b-Triticum_aestivum-402165449	protein protein phosphatase 2C, putative, expressed	1.74081	0.37	0.37
	PUT-163b-Triticum_aestivum-146117		1.73697	0.64	-0.51
	PUT-163b-Triticum_aestivum-84165444	protein phospholipase D, putative, expressed	1.73638	0.53	-1.18
	PUT-163b-Triticum_aestivum-068318	protein glutaredoxin 2, putative, expressed	1.73601	0.23	0.69
	PUT-163b-Triticum_aestivum-40247	protein protein phosphatase 2C, putative, expressed	1.73471	0.54	-0.21
	PUT-163b-Triticum_aestivum-902		1.73349	-2.34	-0.67
	PUT-163b-Triticum_aestivum-048924		1.73349	3.91	-0.48
	PUT-163b-Triticum_aestivum-84165449	protein SAC domain containing protein, putative, expressed	1.73349	-0.73	1.03
	PUT-163b-Triticum_aestivum-107791		1.73302	1.38	-5
	PUT-163b-Triticum_aestivum-135272	protein ribosomal protein S17, putative, expressed	1.72624	-0.71	0.67
	PUT-163b-Triticum_aestivum-152468	protein oxidoreductase, aldo/keto reductase family protein, putative, expressed	1.72396	0.66	-0.21
	PUT-163b-Triticum_aestivum-44040	protein Mo25, putative, expressed	1.7211	-0.69	-0.28
	PUT-163b-Triticum_aestivum-141180	protein transcription initiation factor IIE subunit beta, putative, expressed	1.7151	0.27	-5.73
	PUT-163b-Triticum_aestivum-6662		1.71315	0.42	0.87
	PUT-163b-Triticum_aestivum-424165440	protein histone H1, putative, expressed	1.71315	-0.34	0.3
	PUT-163b-Triticum_aestivum-109128		1.71242	0.39	0.06
	PUT-163b-Triticum_aestivum-50056	protein MSP domain containing protein, putative, expressed	1.71193	-0.42	0.72
	PUT-163b-Triticum_aestivum-048398	protein RNA recognition motif containing protein, expressed	1.7109	-0.98	0.15
	PUT-163b-Triticum_aestivum-128057	protein inositol-1-monophosphatase, putative, expressed	1.70477	-0.57	0.57
	PUT-163b-Triticum_aestivum-2279165448		1.70454	0.98	1.62
	PUT-163b-Triticum_aestivum-20165444	protein gibberellin receptor GID1L2, putative, expressed	1.70319	0.77	0.94
	PUT-163b-Triticum_aestivum-66656		1.70319	-1.11	1.18
	PUT-163b-Triticum_aestivum-51122	protein phosphoribosyl transferase, putative, expressed	1.69717	1.19	0.92
	PUT-163b-Triticum_aestivum-80053	protein zinc RING finger protein, putative, expressed	1.69622	0.27	-1.46
	PUT-163b-Triticum_aestivum-1128165444	protein universal stress protein domain containing protein, putative, expressed	1.69465	0.13	-0.04
	PUT-163b-Triticum_aestivum-150507	protein expressed protein	1.69349	-1.89	-1.24
	PUT-163b-Triticum_aestivum-095695	protein ethylene-responsive protein related, putative, expressed	1.69289	-0.37	-0.41
	PUT-163b-Triticum_aestivum-104210	protein acetyl-CoA acetyltransferase, cytosolic, putative, expressed	1.69105	0.26	0.52
	PUT-163b-Triticum_aestivum-2523165446	protein targeting protein for Xklp2, putative, expressed	1.6909	1.71	5.91
	PUT-163b-Triticum_aestivum-745165446	protein selenium-binding protein, putative, expressed	1.68719	0.98	0.75
	PUT-163b-Triticum_aestivum-85971	protein NHL repeat-containing protein, putative, expressed	1.6845	-2.95	7.04
	PUT-163b-Triticum_aestivum-15165448		1.6845	2.33	0.03
	PUT-163b-Triticum_aestivum-60580	protein DUF581 domain containing protein, expressed	1.67744	-0.19	-0.18
	PUT-163b-Triticum_aestivum-113086	protein CHCH domain containing protein, expressed	1.67618	-0.31	0.91
	PUT-163b-Triticum_aestivum-118951		1.67493	-0.51	-1.76
	PUT-163b-Triticum_aestivum-086849	protein chloroplast 30S ribosomal protein S3, putative, expressed	1.67182	-0.41	-1.12
	PUT-163b-Triticum_aestivum-010364		1.67167	0.52	0.94
	PUT-163b-Triticum_aestivum-0624		1.66879	0.14	6.17
	PUT-163b-Triticum_aestivum-29816	protein electron transfer flavoprotein subunit alpha, mitochondrial precursor, putative, expressed	1.66799	0.11	0.69
	PUT-163b-Triticum_aestivum-147758		1.66205	0.42	0.61
	PUT-163b-Triticum_aestivum-145488	protein OsMADS56 - MADS-box family gene with MIKCc type-box, expressed	1.65789	-6.17	-7.11
	PUT-163b-Triticum_aestivum-0104308	protein HD domain containing protein, putative, expressed	1.65789	-0.89	-1.63
	PUT-163b-Triticum_aestivum-047782		1.65645	-0.08	-0.44
	PUT-163b-Triticum_aestivum-7217		1.65644	0.75	0.24
	PUT-163b-Triticum_aestivum-037955		1.65332	0.28	0.18
	PUT-163b-Triticum_aestivum-0102434	protein peptide transporter PTR2, putative, expressed	1.65243	0.26	-1.91
	PUT-163b-Triticum_aestivum-83333	protein bromodomain domain containing protein, expressed	1.65126	-0.26	0.67
	PUT-163b-Triticum_aestivum-051117	protein aquaporin protein, putative, expressed	1.65105	-0.96	2
	PUT-163b-Triticum_aestivum-1377165440	protein expressed protein	1.6507	-0.62	0.44
	PUT-163b-Triticum_aestivum-80367		1.6507	-1.22	0.78
	PUT-163b-Triticum_aestivum-991165442	protein OsAPx4 - Peroxisomal Ascorbate Peroxidase encoding gene 5,8,9, expressed	1.65025	-0.06	0.24
	PUT-163b-Triticum_aestivum-03896	protein polygalacturonase, putative, expressed	1.6499	1.4	0.34
	PUT-163b-Triticum_aestivum-50072	protein prenylated rab acceptor, putative, expressed	1.64739	-1.32	-2.08
	PUT-163b-Triticum_aestivum-139814	protein expressed protein	1.64733	-0.37	1.38
	PUT-163b-Triticum_aestivum-0113794	protein acyl-protein thioesterase, putative, expressed	1.64725	1.78	1.67
	PUT-163b-Triticum_aestivum-63865		1.64492	0.65	0.22
	PUT-163b-Triticum_aestivum-9812	protein imidazoleglycerol-phosphate dehydratase, putative, expressed	1.64476	-0.29	0.14
	PUT-163b-Triticum_aestivum-59842	protein vacuolar-sorting receptor precursor, putative, expressed	1.64346	-0.13	0.13
	PUT-163b-Triticum_aestivum-2086165446	protein TBC domain containing protein, expressed	1.64338	0.42	1.03
	PUT-163b-Triticum_aestivum-36164	protein FAD binding domain of DNA photolyase domain containing protein, expressed	1.64338	0.38	0.56
	PUT-163b-Triticum_aestivum-529165442	protein calmodulin-binding transcription activator, putative, expressed	1.64338	0.87	1.14
	PUT-163b-Triticum_aestivum-120354	protein sulfotransferase domain containing protein, expressed	1.64318	-0.07	1.33
	PUT-163b-Triticum_aestivum-041246	protein gibberellin 2-beta-dioxygenase, putative, expressed	1.64302	-0.12	0.62
	PUT-163b-Triticum_aestivum-37136	protein auxin response factor 18, putative, expressed	1.64155	0.62	0.54
	PUT-163b-Triticum_aestivum-043397	protein ribosomal protein L4, putative, expressed	1.63982	-0.04	0.53
	PUT-163b-Triticum_aestivum-1417		1.63843	0.32	0.18
	PUT-163b-Triticum_aestivum-2243165445	protein mitochondrial prohibitin complex protein 2, putative, expressed	1.63817	0.09	0.6
	PUT-163b-Triticum_aestivum-048791		1.63802	0.33	-1.51
	PUT-163b-Triticum_aestivum-0103092		1.63205	-0.46	-0.13
	PUT-163b-Triticum_aestivum-60054	protein histone-lysine N-methyltransferase ASHH2, putative, expressed	1.63178	0.18	-0.15
	PUT-163b-Triticum_aestivum-01745		1.63146	0.34	0.44
	PUT-163b-Triticum_aestivum-06569	protein apocytochrome f precursor, putative	1.62944	-1.42	0.35
	PUT-163b-Triticum_aestivum-0115080		1.62717	-0.69	0
	PUT-163b-Triticum_aestivum-160740	protein rho GDP-dissociation inhibitor 1, putative, expressed	1.62521	-0.18	0.37
	PUT-163b-Triticum_aestivum-82454	protein DUF581 domain containing protein, expressed	1.62496	5.7	-4.39
	PUT-163b-Triticum_aestivum-255165443	protein expressed protein	1.62268	-0.24	-0.26
	PUT-163b-Triticum_aestivum-128950		1.62268	1.07	-1.19
	PUT-163b-Triticum_aestivum-110471	protein expressed protein	1.62268	-0.01	-0.82
	PUT-163b-Triticum_aestivum-82413		1.62114	-0.81	-2.2
	PUT-163b-Triticum_aestivum-114390	protein expressed protein	1.62114	-1.42	-2.14
	PUT-163b-Triticum_aestivum-160720	protein autophagy-related protein 10, putative, expressed	1.62114	0.76	0.13
	PUT-163b-Triticum_aestivum-32069	protein peptidyl-prolyl isomerase, putative, expressed	1.621	-0.03	-0.21
	PUT-163b-Triticum_aestivum-37276	protein tRNA methyltransferase, putative, expressed	1.62024	-0.73	-0.28
	PUT-163b-Triticum_aestivum-3418165445	protein outer mitochondrial membrane porin, putative, expressed	1.62019	-0.07	-0.55
	PUT-163b-Triticum_aestivum-69485	protein peptidase, T1 family, putative, expressed	1.61974	0.09	0.82
	PUT-163b-Triticum_aestivum-31462	protein cytosolic 5-nucleotidase III, putative, expressed	1.61861	-0.42	0.27
	PUT-163b-Triticum_aestivum-01140	protein hydrolase, alpha/beta fold family domain containing protein, expressed	1.61861	1.24	-6.21
	PUT-163b-Triticum_aestivum-155789	protein expansin precursor, putative, expressed	1.61775	0.29	-0.95
	PUT-163b-Triticum_aestivum-1247165446	protein Spc97 / Spc98 family protein, putative, expressed	1.61641	-0.8	-1.14
	PUT-163b-Triticum_aestivum-121545		1.61641	-0.12	0.01
	PUT-163b-Triticum_aestivum-90805	protein no apical meristem protein, putative, expressed	1.61541	0.24	0.68
	PUT-163b-Triticum_aestivum-028494		1.61454	-0.51	-0.28
	PUT-163b-Triticum_aestivum-0113396		1.61411	0.73	1.45
	PUT-163b-Triticum_aestivum-159204	protein dnaJ homolog subfamily B member 11 precursor, putative, expressed	1.6117	0.3	-0.77
	PUT-163b-Triticum_aestivum-96566	protein expressed protein	1.60544	0.02	0.49
	PUT-163b-Triticum_aestivum-019182	protein palmitoyltransferase TIP1, putative, expressed	1.60363	0.54	-0.96
	PUT-163b-Triticum_aestivum-834165441	protein C2 domain containing protein, putative, expressed	1.60243	-0.5	0.27
	PUT-163b-Triticum_aestivum-125058	protein cation efflux family protein, putative, expressed	1.60168	1.15	-0.44
	PUT-163b-Triticum_aestivum-133165445	protein WD domain, G-beta repeat domain containing protein, expressed	1.60131	-0.13	-0.3
	PUT-163b-Triticum_aestivum-3653165446	protein peptidyl-prolyl cis-trans isomerase, FKBP-type, putative, expressed	1.59997	-0.16	0.23
	PUT-163b-Triticum_aestivum-152415	protein polyprenyl synthetase, putative, expressed	1.59961	-0.16	0.28
	PUT-163b-Triticum_aestivum-64073	protein expressed protein	1.59765	-5.43	6.39
	PUT-163b-Triticum_aestivum-3783	protein expressed protein	1.59765	-1.4	-0.56
	PUT-163b-Triticum_aestivum-03230	protein O-sialoglycoprotein endopeptidase, putative, expressed	1.59516	-1.56	1.3
	PUT-163b-Triticum_aestivum-23539	protein expressed protein	1.59339	0.04	0.06
	PUT-163b-Triticum_aestivum-154835	protein FHA domain containing protein, putative, expressed	1.59246	0.44	0.36
	PUT-163b-Triticum_aestivum-51232		1.59246	-0.86	-1.04
	PUT-163b-Triticum_aestivum-38967	protein expressed protein	1.5923	-1.55	0.93
	PUT-163b-Triticum_aestivum-0163	protein ranBP1 domain containing protein, expressed	1.59202	-0.57	1.02
	PUT-163b-Triticum_aestivum-38583	protein aminotransferase, putative, expressed	1.58898	0.42	0.68
	PUT-163b-Triticum_aestivum-832165440	protein exportin 1, putative, expressed	1.58702	0.72	0.58
	PUT-163b-Triticum_aestivum-1152165443	protein ras-related protein, putative, expressed	1.58496	-0.02	1.26
	PUT-163b-Triticum_aestivum-38418		1.58321	0.33	0.84
	PUT-163b-Triticum_aestivum-78187	protein expressed protein	1.58206	0.59	-0.48
	PUT-163b-Triticum_aestivum-152815		1.58192	-0.11	-1.09
	PUT-163b-Triticum_aestivum-93284		1.58192	-2.04	-5
	PUT-163b-Triticum_aestivum-3491165447	protein 40S ribosomal protein S27a, putative, expressed	1.5799	0.22	0.86
	PUT-163b-Triticum_aestivum-14299		1.57875	0.68	0.4
	PUT-163b-Triticum_aestivum-01778	protein expressed protein	1.57697	0.1	-0.54
	PUT-163b-Triticum_aestivum-572165448	protein CCT/B-box zinc finger protein, putative, expressed	1.57553	0.5	0.83
	PUT-163b-Triticum_aestivum-46254	protein hydroxymethylglutaryl-CoA lyase, putative, expressed	1.57362	0.3	0.45
	PUT-163b-Triticum_aestivum-157068	protein copper chaperone for superoxide dismutase, putative, expressed	1.57264	-0.88	0.15
	PUT-163b-Triticum_aestivum-2900165445	protein zinc finger, C3HC4 type domain containing protein, expressed	1.56937	0.26	0.06
	PUT-163b-Triticum_aestivum-03733		1.56842	0.85	0.67
	PUT-163b-Triticum_aestivum-151751	protein expressed protein	1.56692	-0.08	0.38
	PUT-163b-Triticum_aestivum-618165444	protein OsSCP5 - Putative Serine Carboxypeptidase homologue, expressed	1.56537	0.58	1.28
	PUT-163b-Triticum_aestivum-124078	protein aspartyl-tRNA synthetase, putative, expressed	1.56108	-0.17	1.1
	PUT-163b-Triticum_aestivum-165165447	protein eukaryotic aspartyl protease domain containing protein, expressed	1.56088	0.22	0.23
	PUT-163b-Triticum_aestivum-44282	protein T-complex protein, putative, expressed	1.55838	1	0.71
	PUT-163b-Triticum_aestivum-163913	protein cbbY protein-related, putative, expressed	1.55788	-0.65	-0.27
	PUT-163b-Triticum_aestivum-131619		1.55767	0.73	0.11
	PUT-163b-Triticum_aestivum-02826	protein Cupin domain containing protein, expressed	1.55544	-0.01	0.65
	PUT-163b-Triticum_aestivum-96145	protein adaptin, putative, expressed	1.55281	-0.09	-0.53
	PUT-163b-Triticum_aestivum-66836	protein expressed protein	1.55281	-1.85	-6.21
	PUT-163b-Triticum_aestivum-56733	protein reticulon domain containing protein, putative, expressed	1.55172	0.35	-0.98
	PUT-163b-Triticum_aestivum-0105660	protein expressed protein	1.55149	-0.87	1.05
	PUT-163b-Triticum_aestivum-1978165447	protein cold acclimation protein WCOR413, putative, expressed	1.55051	-0.36	0.32
	PUT-163b-Triticum_aestivum-3225165448	protein expressed protein	1.55051	-0.3	-0.1
	PUT-163b-Triticum_aestivum-28371	protein metallo-beta-lactamase, putative, expressed	1.5502	-0.8	0.47
	PUT-163b-Triticum_aestivum-151482	protein amino acid permease family protein, putative, expressed	1.54993	-0.38	0.51
	PUT-163b-Triticum_aestivum-133025		1.54634	0.7	-0.02
	PUT-163b-Triticum_aestivum-29810		1.54623	-1.22	-2.14
	PUT-163b-Triticum_aestivum-072980	protein peroxidase precursor, putative	1.54502	-0.01	6.75
	PUT-163b-Triticum_aestivum-77303	protein histone deacetylase 19, putative, expressed	1.54455	0.4	0.54
	PUT-163b-Triticum_aestivum-121006	protein NLI interacting factor-like phosphatase, putative, expressed	1.54455	-1.17	-0.37
	PUT-163b-Triticum_aestivum-913165440	protein metallo-beta-lactamase, putative, expressed	1.54334	0.99	-1.4
	PUT-163b-Triticum_aestivum-18267		1.54034	-0.13	0.28
	PUT-163b-Triticum_aestivum-274165444	protein expressed protein	1.54031	0.04	0.38
	PUT-163b-Triticum_aestivum-38606	protein respiratory burst oxidase, putative, expressed	1.5399	2.24	1.36
	PUT-163b-Triticum_aestivum-3545165446	protein alpha-amylase precursor, putative, expressed	1.53799	-0.3	0.92
	PUT-163b-Triticum_aestivum-51158	protein STE_PAK_Ste20_STLK.3 - STE kinases include homologs to sterile 7, sterile 11 and sterile 20 from yeast, expressed	1.53775	0.57	-1.08
	PUT-163b-Triticum_aestivum-20674	protein TNP1, putative, expressed	1.53528	0.28	1.22
	PUT-163b-Triticum_aestivum-82886	protein expressed protein	1.53478	0.54	-0.01
	PUT-163b-Triticum_aestivum-096333	protein transcription factor-related, putative, expressed	1.53478	0.5	-0.35
	PUT-163b-Triticum_aestivum-083935	protein reticulon domain containing protein, putative, expressed	1.53393	0.93	-0.03
	PUT-163b-Triticum_aestivum-15400	protein GDSL-like lipase/acylhydrolase, putative, expressed	1.53227	-0.28	0.03
	PUT-163b-Triticum_aestivum-136839	protein expressed protein	1.52973	-0.19	0.91
	PUT-163b-Triticum_aestivum-17660	protein harpin-induced protein 1 domain containing protein, expressed	1.52956	0.43	0.32
	PUT-163b-Triticum_aestivum-504165449	protein homeobox domain containing protein, expressed	1.5291	0.32	0.38
	PUT-163b-Triticum_aestivum-7907	protein SNF7 domain containing protein, putative, expressed	1.52886	-0.1	0.15
	PUT-163b-Triticum_aestivum-19188	protein RIO1 family protein, expressed	1.52866	0.56	0.96
	PUT-163b-Triticum_aestivum-017199		1.52693	0.18	0.76
	PUT-163b-Triticum_aestivum-146447	protein hydrolase, NUDIX family, domain containing protein, expressed	1.52683	0.5	-0.04
	PUT-163b-Triticum_aestivum-53829	protein expressed protein	1.52645	-0.73	0.71
	PUT-163b-Triticum_aestivum-50504		1.52556	-0.3	0.12
	PUT-163b-Triticum_aestivum-128884		1.52503	0.23	0.19
	PUT-163b-Triticum_aestivum-079959		1.52252	-0.23	0.7
	PUT-163b-Triticum_aestivum-67736	protein UDP-glucose 6-dehydrogenase, putative, expressed	1.5225	0.28	-0.43
	PUT-163b-Triticum_aestivum-015516		1.52247	0.81	0.61
	PUT-163b-Triticum_aestivum-95248	protein OsPOP2 - Putative Prolyl Oligopeptidase homologue, expressed	1.52246	-0.32	0.75
	PUT-163b-Triticum_aestivum-089285	protein CRAL/TRIO domain containing protein, expressed	1.5219	0.56	-0.13
	PUT-163b-Triticum_aestivum-30532	protein kinase, pfkB family, putative, expressed	1.52121	0.16	0.14
	PUT-163b-Triticum_aestivum-06734	protein protein-L-isoaspartate O-methyltransferase, putative, expressed	1.5197	-0.92	-1.11
	PUT-163b-Triticum_aestivum-55165448	protein heavy metal transport/detoxification protein, putative, expressed	1.51917	0.16	0.23
	PUT-163b-Triticum_aestivum-155368	protein Citrate transporter protein, putative, expressed	1.51709	-0.36	-0.51
	PUT-163b-Triticum_aestivum-142138	protein metallo-beta-lactamase family protein, putative, expressed	1.51571	0.82	0.08
	PUT-163b-Triticum_aestivum-149548	protein calmodulin binding protein, putative, expressed	1.51521	-0.11	0.66
	PUT-163b-Triticum_aestivum-91269	protein expressed protein	1.5149	0.09	-0.73
	PUT-163b-Triticum_aestivum-09647	protein DHHC zinc finger domain containing protein, expressed	1.51481	0.9	0.43
	PUT-163b-Triticum_aestivum-069465		1.51457	-0.15	-0.06
	PUT-163b-Triticum_aestivum-79198		1.51457	-0.12	-0.11
	PUT-163b-Triticum_aestivum-063721		1.51066	0.23	-0.15
	PUT-163b-Triticum_aestivum-1048165445	protein COP9 signalosome complex subunit 6a, putative, expressed	1.50978	-0.81	0.52
	PUT-163b-Triticum_aestivum-1648165445	protein Alpha amylase, catalytic domain containing protein, expressed	1.50826	0.8	0.41
	PUT-163b-Triticum_aestivum-91723		1.50531	-1.42	-0.1
	PUT-163b-Triticum_aestivum-102030		1.50531	-0.17	0.65
	PUT-163b-Triticum_aestivum-142708	protein transporter family protein, putative, expressed	1.50512	0.22	0.59
	PUT-163b-Triticum_aestivum-157639	protein HSF-type DNA-binding domain containing protein, expressed	1.50475	0.05	0.2
	PUT-163b-Triticum_aestivum-141404	protein DUF581 domain containing protein, expressed	1.50436	0.85	-0.18
	PUT-163b-Triticum_aestivum-2493165448	protein DUF1680 domain containing protein, putative, expressed	1.50353	-0.93	-0.06
	PUT-163b-Triticum_aestivum-53724	protein phosphate-induced protein 1 conserved region domain containing protein, expressed	1.50287	0.7	0.65
	PUT-163b-Triticum_aestivum-2143	protein uncharacterized protein At4g06744 precursor, putative, expressed	1.49836	-0.38	0.78
	PUT-163b-Triticum_aestivum-7965		1.49626	-0.33	-0.69
	PUT-163b-Triticum_aestivum-09080	protein acetyltransferase, GNAT family, putative, expressed	1.48684	-0.85	0.84
	PUT-163b-Triticum_aestivum-14311	protein spermatogenesis-associated protein 20 precursor, putative, expressed	1.48628	1.09	-6
	PUT-163b-Triticum_aestivum-66429	protein ZOS2-12 - C2H2 zinc finger protein, expressed	1.48612	-0.02	0.71
	PUT-163b-Triticum_aestivum-141998	protein ATP binding protein, putative, expressed	1.48592	-0.27	-0.11
	PUT-163b-Triticum_aestivum-519165447	protein bromodomain associated family protein, expressed	1.48583	-0.66	-0.46
	PUT-163b-Triticum_aestivum-140715		1.48423	0.34	0.25
	PUT-163b-Triticum_aestivum-065829		1.4828	0.63	0.65
	PUT-163b-Triticum_aestivum-441165448	protein sec20 domain containing protein, expressed	1.4812	0.55	-0.92
	PUT-163b-Triticum_aestivum-063859		1.48017	-0.09	-0.09
	PUT-163b-Triticum_aestivum-99858		1.48011	0.82	-0.26
	PUT-163b-Triticum_aestivum-130643	protein annexin, putative, expressed	1.47881	0.97	0.52
	PUT-163b-Triticum_aestivum-109007	protein proline-rich family protein, putative, expressed	1.47737	-0.29	-0.64
	PUT-163b-Triticum_aestivum-76974	protein expressed protein	1.47675	-0.91	5.17
	PUT-163b-Triticum_aestivum-127517	protein histidine-containing phosphotransfer protein, putative, expressed	1.47659	-0.74	-0.41
	PUT-163b-Triticum_aestivum-042969		1.47526	0.04	-0.4
	PUT-163b-Triticum_aestivum-774165445		1.47508	0.9	1.09
	PUT-163b-Triticum_aestivum-128733	protein heme oxygenase 2, putative, expressed	1.47478	-1.15	2.39
	PUT-163b-Triticum_aestivum-155379		1.47416	-0.26	0.63
	PUT-163b-Triticum_aestivum-134189	protein tRNA synthetase, putative, expressed	1.4736	0.18	0.83
	PUT-163b-Triticum_aestivum-25436	protein expressed protein	1.47168	-0.13	-0.03
	PUT-163b-Triticum_aestivum-064334		1.47168	-0.8	1.42
	PUT-163b-Triticum_aestivum-122285	protein cytochrome P450, putative, expressed	1.47048	-0.2	-0.55
	PUT-163b-Triticum_aestivum-408165447	protein protein kinase domain containing protein, expressed	1.47032	0.61	0.4
	PUT-163b-Triticum_aestivum-3477165441	protein 60S ribosomal protein L15, putative, expressed	1.4702	0.2	-0.45
	PUT-163b-Triticum_aestivum-138223	protein CAMK_CAMK_like.30 - CAMK includes calcium/calmodulin depedent protein kinases, expressed	1.46895	0.75	0.52
	PUT-163b-Triticum_aestivum-1087165446	protein heat shock protein-related, putative, expressed	1.46895	-1.35	0.49
	PUT-163b-Triticum_aestivum-32100		1.46895	0.11	5.17
	PUT-163b-Triticum_aestivum-01067		1.46895	-0.04	-6.73
	PUT-163b-Triticum_aestivum-95656	protein reticulon domain containing protein, putative, expressed	1.46794	0.46	0.64
	PUT-163b-Triticum_aestivum-48165448	protein oxidoreductase, short chain dehydrogenase/reductase family protein, putative, expressed	1.46708	0.53	0.92
	PUT-163b-Triticum_aestivum-102225		1.46533	-0.35	0.78
	PUT-163b-Triticum_aestivum-1560165441	protein retrotransposon protein, putative, SINE subclass, expressed	1.46291	-0.56	1.23
	PUT-163b-Triticum_aestivum-15230	protein uridine/cytidine kinase-like 1, putative, expressed	1.46291	0.59	0.8
	PUT-163b-Triticum_aestivum-314165443	protein mitochondrial carrier protein, putative, expressed	1.46218	0.24	1.7
	PUT-163b-Triticum_aestivum-2976165442	protein 3-beta-hydroxysteroid-Delta-isomerase, putative, expressed	1.46155	-0.97	0.23
	PUT-163b-Triticum_aestivum-1855165448	protein expressed protein	1.46101	0.23	-1.35
	PUT-163b-Triticum_aestivum-103198	protein glutathione S-transferase, putative, expressed	1.46101	-0.67	0.11
	PUT-163b-Triticum_aestivum-145176		1.45965	0.16	0.91
	PUT-163b-Triticum_aestivum-613165447		1.45874	0.24	0.69
	PUT-163b-Triticum_aestivum-25655		1.45777	-1.6	1.62
	PUT-163b-Triticum_aestivum-92308	protein expressed protein	1.45383	-0.76	0.06
	PUT-163b-Triticum_aestivum-463165444	protein expressed protein	1.45061	-0.49	0.91
	PUT-163b-Triticum_aestivum-05839	protein zinc finger, C3HC4 type domain containing protein, expressed	1.45005	-0.29	0.43
	PUT-163b-Triticum_aestivum-090282	protein DNA-binding protein S1FA, putative, expressed	1.44984	-0.34	0.81
	PUT-163b-Triticum_aestivum-89375	protein transporter, putative, expressed	1.44898	0.6	0.46
	PUT-163b-Triticum_aestivum-016404		1.44781	-1.21	-1.63
	PUT-163b-Triticum_aestivum-2855165442	protein beclin-1, putative, expressed	1.44757	0.22	-0.51
	PUT-163b-Triticum_aestivum-55921	protein methionyl-tRNA synthetase, putative, expressed	1.44753	0.08	0.52
	PUT-163b-Triticum_aestivum-97580	protein protein binding protein, putative, expressed	1.44688	-0.24	0.19
	PUT-163b-Triticum_aestivum-100474	protein transposon protein, putative, unclassified, expressed	1.44541	-0.49	-0.37
	PUT-163b-Triticum_aestivum-1439165448	protein expressed protein	1.44426	0.12	1.83
	PUT-163b-Triticum_aestivum-287165443	protein N-rich protein, putative, expressed	1.44229	0.04	-0.63
	PUT-163b-Triticum_aestivum-144666	protein adaptin ear-binding coat-associated protein 2, putative, expressed	1.44133	0	-0.24
	PUT-163b-Triticum_aestivum-304165444	protein cytochrome P450, putative, expressed	1.44108	-0.59	0.34
	PUT-163b-Triticum_aestivum-55680	protein expressed protein	1.44102	-0.67	0.94
	PUT-163b-Triticum_aestivum-68165	protein stromal membrane-associated protein, putative, expressed	1.43913	0.38	0.19
	PUT-163b-Triticum_aestivum-161954	protein CorA-like magnesium transporter protein, putative, expressed	1.43883	-0.8	-0.55
	PUT-163b-Triticum_aestivum-701165441	protein expressed protein	1.43879	-0.37	0.97
	PUT-163b-Triticum_aestivum-148797	protein OsFBD9 - F-box and FBD domain containing protein, expressed	1.43879	-0.02	-2.99
	PUT-163b-Triticum_aestivum-14754		1.43879	-6.32	-0.42
	PUT-163b-Triticum_aestivum-048316	protein homeobox domain containing protein, expressed	1.43553	-0.71	-1.58
	PUT-163b-Triticum_aestivum-0105308		1.43552	0.4	-0.87
	PUT-163b-Triticum_aestivum-86824	protein OsProCP4 - Putative Lysosomal Pro-x Carboxypeptidase homologue, expressed	1.43485	-0.9	-0.23
	PUT-163b-Triticum_aestivum-690165447	protein patatin, putative, expressed	1.43405	-0.49	0.22
	PUT-163b-Triticum_aestivum-048459		1.43259	-0.83	-0.96
	PUT-163b-Triticum_aestivum-871165441	protein prenylated rab acceptor, putative, expressed	1.43155	0.69	0.29
	PUT-163b-Triticum_aestivum-37524	protein DGCR14, putative, expressed	1.43093	0.45	-0.08
	PUT-163b-Triticum_aestivum-417165445	protein Ser/Thr protein phosphatase family protein, putative, expressed	1.43065	0.07	0.38
	PUT-163b-Triticum_aestivum-044737	protein RNA polymerase II-associated protein 3, putative, expressed	1.42968	0.19	-0.98
	PUT-163b-Triticum_aestivum-78720		1.42859	-0.02	-0.03
	PUT-163b-Triticum_aestivum-15981		1.42802	-0.26	-1.14
	PUT-163b-Triticum_aestivum-04375		1.42714	0.17	0.55
	PUT-163b-Triticum_aestivum-12245		1.42646	-1.27	-1.04
	PUT-163b-Triticum_aestivum-065134	protein SWP, putative, expressed	1.42646	1.11	-0.48
	PUT-163b-Triticum_aestivum-135815	protein RNA methyltransferase, TrmH family protein, putative, expressed	1.4225	-0.54	-1.22
	PUT-163b-Triticum_aestivum-115049		1.42206	0.95	-0.08
	PUT-163b-Triticum_aestivum-2586165443	protein heat shock protein DnaJ, putative, expressed	1.422	-0.9	-0.66
	PUT-163b-Triticum_aestivum-100431	protein expressed protein	1.41743	0.53	0.26
	PUT-163b-Triticum_aestivum-49688		1.4171	-0.7	0.35
	PUT-163b-Triticum_aestivum-3004165446	protein TKL_IRAK_CrRLK1L-1.14 - The CrRLK1L-1 subfamily has homology to the CrRLK1L homolog, expressed	1.41265	0.83	-0.56
	PUT-163b-Triticum_aestivum-570165447		1.41222	0.5	-0.09
	PUT-163b-Triticum_aestivum-151329	protein OsSCP23 - Putative Serine Carboxypeptidase homologue, expressed	1.41029	0.64	-0.51
	PUT-163b-Triticum_aestivum-164668	protein RNA recognition motif containing protein, putative, expressed	1.41005	0.56	1.21
	PUT-163b-Triticum_aestivum-108895		1.4096	0.36	-0.58
	PUT-163b-Triticum_aestivum-1789165449	protein domain of unknown function, DUF250 domain containing protein, expressed	1.4096	0.96	2.58
	PUT-163b-Triticum_aestivum-87944	protein GIL1, putative, expressed	1.40921	0.03	0.33
	PUT-163b-Triticum_aestivum-15165444		1.4075	-0.7	-0.33
	PUT-163b-Triticum_aestivum-55476	protein expressed protein	1.40621	-0.27	-0.68
	PUT-163b-Triticum_aestivum-050273	protein zinc finger, C3HC4 type domain containing protein, expressed	1.40466	0.16	0.08
	PUT-163b-Triticum_aestivum-12935	protein RNA polymerase II transcriptional coactivator KIWI, putative, expressed	1.40428	-0.31	-0.02
	PUT-163b-Triticum_aestivum-84808	protein splicing factor U2AF, putative, expressed	1.40397	0.11	-0.14
	PUT-163b-Triticum_aestivum-58700	protein expressed protein	1.40373	0.24	-0.36
	PUT-163b-Triticum_aestivum-640165441	protein steroid nuclear receptor, ligand-binding, putative, expressed	1.40358	0.44	1.03
	PUT-163b-Triticum_aestivum-15079		1.40142	-0.39	0.84
	PUT-163b-Triticum_aestivum-02700	protein glutathione S-transferase, putative, expressed	1.4014	0.22	-1.34
	PUT-163b-Triticum_aestivum-1277165448	protein CAMK_CAMK_like.29 - CAMK includes calcium/calmodulin depedent protein kinases, expressed	1.40075	-0.88	0.14
	PUT-163b-Triticum_aestivum-075261	protein ribosomal protein L7Ae, putative, expressed	1.40075	0.16	0.67
	PUT-163b-Triticum_aestivum-518165440	protein membrane protein, putative, expressed	1.39923	-0.93	-0.98
	PUT-163b-Triticum_aestivum-141822	protein expressed protein	1.39839	-0.79	0.88
	PUT-163b-Triticum_aestivum-12183	protein G10 protein, putative, expressed	1.39791	0.9	0.07
	PUT-163b-Triticum_aestivum-143288		1.39659	0.96	0.5
	PUT-163b-Triticum_aestivum-88518	protein cysteine protease ATG4, putative, expressed	1.39465	-0.32	0.3
	PUT-163b-Triticum_aestivum-3056165445	protein beta-D-xylosidase, putative, expressed	1.3944	0.02	-0.74
	PUT-163b-Triticum_aestivum-140198	protein nicotiana lesion-inducing like, putative, expressed	1.39408	0.07	0.35
	PUT-163b-Triticum_aestivum-656165446	protein enoyl-CoA hydratase/isomerase family protein, putative, expressed	1.39126	-0.47	0.93
	PUT-163b-Triticum_aestivum-164120	protein ZOS8-11 - C2H2 zinc finger protein, expressed	1.39052	-0.41	0.24
	PUT-163b-Triticum_aestivum-2803		1.39044	0.26	0.53
	PUT-163b-Triticum_aestivum-12292	protein coatomer alpha subunit, putative, expressed	1.3883	-0.51	0.58
	PUT-163b-Triticum_aestivum-073645		1.38743	0.67	1.36
	PUT-163b-Triticum_aestivum-1712165449	protein ZOS9-03 - C2H2 zinc finger protein, expressed	1.38651	-0.5	0.47
	PUT-163b-Triticum_aestivum-018573		1.38529	-0.26	-5
	PUT-163b-Triticum_aestivum-01397	protein cysteine protease 1 precursor, putative, expressed	1.38383	-0.58	-0.45
	PUT-163b-Triticum_aestivum-061457		1.38365	5.46	-0.62
	PUT-163b-Triticum_aestivum-120748	protein disease resistance protein RPM1, putative, expressed	1.38365	0.6	-1.54
	PUT-163b-Triticum_aestivum-3146	protein PHLOEM 2-LIKE A5, putative, expressed	1.38365	1.49	-1.04
	PUT-163b-Triticum_aestivum-2079165443	protein kinase, pfkB family, putative, expressed	1.38345	-0.05	0.17
	PUT-163b-Triticum_aestivum-108037	protein lung seven transmembrane domain containing protein, putative, expressed	1.38173	0.47	0.54
	PUT-163b-Triticum_aestivum-75945		1.38102	-1.19	0.24
	PUT-163b-Triticum_aestivum-1559165442	protein ECT protein, putative, expressed	1.37772	0.93	-0.29
	PUT-163b-Triticum_aestivum-137058	protein mitochondrial carrier protein, putative, expressed	1.3754	-1.72	0.7
	PUT-163b-Triticum_aestivum-030996		1.37527	-0.25	0.92
	PUT-163b-Triticum_aestivum-65189	protein expressed protein	1.37346	-0.44	0.98
	PUT-163b-Triticum_aestivum-069822	protein NADPH reductase, putative, expressed	1.37346	-0.31	0.14
	PUT-163b-Triticum_aestivum-348165441		1.37346	-0.91	0.5
	PUT-163b-Triticum_aestivum-1326165449		1.37197	0.14	-0.12
	PUT-163b-Triticum_aestivum-2036165447	protein signal recognition particle receptor subunit beta, putative, expressed	1.37172	-0.44	0.52
	PUT-163b-Triticum_aestivum-1944165448	protein CorA-like magnesium transporter protein, putative, expressed	1.37153	-0.1	0.42
	PUT-163b-Triticum_aestivum-2097165449	protein protein kinase, putative, expressed	1.37141	-0.65	0.85
	PUT-163b-Triticum_aestivum-43042		1.36933	0.68	0.67
	PUT-163b-Triticum_aestivum-156042	protein protein kinase domain containing protein, expressed	1.36841	-0.89	-0.78
	PUT-163b-Triticum_aestivum-785165443	protein GDSL-like lipase/acylhydrolase, putative, expressed	1.36636	-0.46	-0.31
	PUT-163b-Triticum_aestivum-161958	protein zinc finger, C3HC4 type domain containing protein, expressed	1.36565	0.69	0.33
	PUT-163b-Triticum_aestivum-05756		1.36296	0.8	-0.06
	PUT-163b-Triticum_aestivum-73622		1.36124	-0.53	0.65
	PUT-163b-Triticum_aestivum-22832	protein OsFBX64 - F-box domain containing protein, expressed	1.36124	-0.1	1.14
	PUT-163b-Triticum_aestivum-104215	protein dihydrodipicolinate reductase, putative, expressed	1.35967	0.32	0.31
	PUT-163b-Triticum_aestivum-027137	protein peptidase, T1 family, putative, expressed	1.35967	0.12	0.66
	PUT-163b-Triticum_aestivum-136190	protein RING finger protein 126, putative, expressed	1.35755	0.38	-0.49
	PUT-163b-Triticum_aestivum-108329		1.35735	-0.39	0.9
	PUT-163b-Triticum_aestivum-52598		1.35686	-0.26	0.38
	PUT-163b-Triticum_aestivum-53771	protein ATMAK10, putative, expressed	1.3553	-0.95	0.52
	PUT-163b-Triticum_aestivum-879165447	protein nodulation protein-related, putative, expressed	1.35453	0.16	0.16
	PUT-163b-Triticum_aestivum-16159	protein expressed protein	1.35405	-0.94	-0.62
	PUT-163b-Triticum_aestivum-143992	protein WD domain, G-beta repeat domain containing protein, expressed	1.35315	0.62	0.66
	PUT-163b-Triticum_aestivum-3257	protein cytokinin-O-glucosyltransferase 3, putative, expressed	1.35045	-0.89	-0.04
	PUT-163b-Triticum_aestivum-02597	protein ribosomal protein, putative, expressed	1.35041	0.77	0.94
	PUT-163b-Triticum_aestivum-94783	protein peptide methionine sulfoxide reductase msrB, putative, expressed	1.35041	0.88	1.03
	PUT-163b-Triticum_aestivum-150157	protein expressed protein	1.3457	-0.97	0.83
	PUT-163b-Triticum_aestivum-59727	protein expressed protein	1.34541	0.45	-0.32
	PUT-163b-Triticum_aestivum-09805	protein NHL repeat-containing protein, putative, expressed	1.34499	-0.2	0.07
	PUT-163b-Triticum_aestivum-37264	protein uncharacterized membrane protein, putative, expressed	1.34438	-0.73	0.44
	PUT-163b-Triticum_aestivum-26136		1.34422	0.41	-0.3
	PUT-163b-Triticum_aestivum-3017165444	protein aminotransferase, putative, expressed	1.344	-0.24	-0.16
	PUT-163b-Triticum_aestivum-064643	protein ATP synthase, putative, expressed	1.34325	-0.77	-0.66
	PUT-163b-Triticum_aestivum-55416		1.34301	0.45	0.09
	PUT-163b-Triticum_aestivum-1855165449	protein 2-oxo acid dehydrogenases acyltransferase domain containing protein, expressed	1.34214	-0.43	-0.19
	PUT-163b-Triticum_aestivum-59450	protein caleosin related protein, putative, expressed	1.34213	-0.17	0.31
	PUT-163b-Triticum_aestivum-426165443	protein histone acetyltransferase HAC1, putative, expressed	1.34197	0.85	-0.08
	PUT-163b-Triticum_aestivum-2123165445		1.34149	-0.92	-0.47
	PUT-163b-Triticum_aestivum-63535	protein yippee zinc-binding protein, putative, expressed	1.34142	0.21	-0.07
	PUT-163b-Triticum_aestivum-65345	protein ubiquitin-conjugating enzyme, putative, expressed	1.34034	-0.2	0.15
	PUT-163b-Triticum_aestivum-2127165449	protein glucose-1-phosphate adenylyltransferase large subunit, putative, expressed	1.34027	0.15	0.51
	PUT-163b-Triticum_aestivum-7004	protein glycosyl transferase 8 domain containing protein, putative, expressed	1.33921	-0.62	-0.27
	PUT-163b-Triticum_aestivum-097922		1.33847	0.01	0.86
	PUT-163b-Triticum_aestivum-52559		1.33722	-0.39	0.44
	PUT-163b-Triticum_aestivum-90410	protein bromodomain domain containing protein, expressed	1.33703	-0.93	-0.1
	PUT-163b-Triticum_aestivum-140492	protein rho-GTPase-activating protein-like, putative, expressed	1.33667	-1.17	-0.2
	PUT-163b-Triticum_aestivum-67329	protein histidine triad family protein, putative	1.33628	-0.8	-0.14
	PUT-163b-Triticum_aestivum-7979	protein peptidyl-prolyl cis-trans isomerase, putative, expressed	1.3362	-0.57	-7.11
	PUT-163b-Triticum_aestivum-46127	protein protein kinase domain containing protein, expressed	1.3362	-1.23	-6.21
	PUT-163b-Triticum_aestivum-3270165445	protein dehydrogenase E1 component domain containing protein, expressed	1.33466	-0.65	0.38
	PUT-163b-Triticum_aestivum-98318	protein FAD binding domain containing protein, expressed	1.33435	0.79	0.96
	PUT-163b-Triticum_aestivum-090583		1.33366	-0.53	0.59
	PUT-163b-Triticum_aestivum-82914		1.33288	0.56	0.63
	PUT-163b-Triticum_aestivum-20306		1.33184	0.89	0.42
	PUT-163b-Triticum_aestivum-155289	protein cycloeucalenol cycloisomerase, putative, expressed	1.33111	-0.43	0.31
	PUT-163b-Triticum_aestivum-013327		1.32941	-0.16	0.44
	PUT-163b-Triticum_aestivum-11085	protein exosome complex exonuclease, putative, expressed	1.32692	-1.17	1.18
	PUT-163b-Triticum_aestivum-27471	protein expressed protein	1.32629	-0.56	-0.08
	PUT-163b-Triticum_aestivum-91707		1.32496	-0.32	-0.4
	PUT-163b-Triticum_aestivum-2720165441	protein ras-related protein, putative, expressed	1.32494	-0.18	-0.26
	PUT-163b-Triticum_aestivum-099274	protein regulatory protein, putative, expressed	1.32309	0.51	2.49
	PUT-163b-Triticum_aestivum-2498165446	protein lipoxygenase 2.1, chloroplast precursor, putative, expressed	1.32238	0.69	0.96
	PUT-163b-Triticum_aestivum-2558165445	protein secretory protein, putative, expressed	1.32138	-0.29	0.76
	PUT-163b-Triticum_aestivum-77426		1.32097	0.12	0.53
	PUT-163b-Triticum_aestivum-1379165449	protein expressed protein	1.31909	0.13	-0.41
	PUT-163b-Triticum_aestivum-3296165447		1.31898	-0.82	0.1
	PUT-163b-Triticum_aestivum-618165446	protein adaptor complexes medium subunit family domain containing protein, expressed	1.31878	-0.68	-0.82
	PUT-163b-Triticum_aestivum-818165446	protein proteasome subunit, putative, expressed	1.31866	-0.22	0.92
	PUT-163b-Triticum_aestivum-023128		1.31699	-0.81	1.18
	PUT-163b-Triticum_aestivum-28531	protein histidine-containing phosphotransfer protein, putative, expressed	1.31633	-0.17	0
	PUT-163b-Triticum_aestivum-45800	protein glycosyl transferase, group 1 domain containing protein, expressed	1.31559	-0.04	-0.72
	PUT-163b-Triticum_aestivum-6224	protein glutathione synthetase, chloroplast precursor, putative, expressed	1.31551	-0.33	0.5
	PUT-163b-Triticum_aestivum-067013		1.31219	0.11	-0.49
	PUT-163b-Triticum_aestivum-2722165446	protein methylthioribose kinase, putative, expressed	1.31148	0.92	-1.11
	PUT-163b-Triticum_aestivum-35165443	protein eukaryotic aspartyl protease domain containing protein, expressed	1.3112	-0.58	-0.32
	PUT-163b-Triticum_aestivum-134795	protein bromodomain domain containing protein, expressed	1.31073	-1.6	0.78
	PUT-163b-Triticum_aestivum-141114	protein thioredoxin family protein, putative, expressed	1.31073	0.03	-0.69
	PUT-163b-Triticum_aestivum-141023		1.31073	-0.9	0.5
	PUT-163b-Triticum_aestivum-15342	protein surp module family protein, putative, expressed	1.3101	0.19	0.59
	PUT-163b-Triticum_aestivum-10628	protein histone deacetylase, putative, expressed	1.30879	0.74	0.77
	PUT-163b-Triticum_aestivum-65289	protein bZIP transcription factor domain containing protein, expressed	1.30857	0.52	-0.88
	PUT-163b-Triticum_aestivum-91518		1.30785	-0.72	0
	PUT-163b-Triticum_aestivum-437165448	protein ATOZI1, putative, expressed	1.30535	0.02	0.26
	PUT-163b-Triticum_aestivum-023800	protein transferase family protein, putative, expressed	1.30533	0.69	0.56
	PUT-163b-Triticum_aestivum-147559	protein acetyltransferase, GNAT family, putative, expressed	1.30529	0.48	0.42
	PUT-163b-Triticum_aestivum-081420		1.305	-0.04	-0.01
	PUT-163b-Triticum_aestivum-114164	protein HVA22, putative, expressed	1.30492	-0.18	0.91
	PUT-163b-Triticum_aestivum-011298	protein annexin, putative, expressed	1.30446	-0.37	0.01
	PUT-163b-Triticum_aestivum-156141	protein ubiquitin-conjugating enzyme, putative, expressed	1.30302	0.34	-0.03
	PUT-163b-Triticum_aestivum-144984		1.30266	1.03	0.18
	PUT-163b-Triticum_aestivum-22101	protein retrotransposon protein, putative, unclassified	1.30216	-0.62	-2.08
	PUT-163b-Triticum_aestivum-13865		1.3015	0.41	0.98
	PUT-163b-Triticum_aestivum-41542	protein expressed protein	1.30127	-0.05	5.58
	PUT-163b-Triticum_aestivum-66727	protein short-chain dehydrogenase/reductase, putative, expressed	1.30008	-0.18	-0.3
	PUT-163b-Triticum_aestivum-106638	protein protein phosphatase 2C containing protein, expressed	1.29956	0.56	0.47
	PUT-163b-Triticum_aestivum-1599165442	protein mannose-1-phosphate guanyltransferase, putative, expressed	1.29944	-0.31	0.71
	PUT-163b-Triticum_aestivum-4085	protein expressed protein	1.29923	0.67	0.4
	PUT-163b-Triticum_aestivum-03780	protein expressed protein	1.29891	0.27	0.38
	PUT-163b-Triticum_aestivum-65116	protein SNF7 domain containing protein, putative, expressed	1.29833	0.3	0.32
	PUT-163b-Triticum_aestivum-026484		1.29518	0.14	0.57
	PUT-163b-Triticum_aestivum-93149	protein OsDegp2 - Putative Deg protease homologue, expressed	1.29518	-0.14	-0.37
	PUT-163b-Triticum_aestivum-101552		1.29471	-0.04	-0.29
	PUT-163b-Triticum_aestivum-29780	protein methyltransferase, putative, expressed	1.29412	0.42	0.94
	PUT-163b-Triticum_aestivum-056272	protein expressed protein	1.29177	1.13	-0.29
	PUT-163b-Triticum_aestivum-162161	protein SFT2, putative, expressed	1.29177	0.08	-0.08
	PUT-163b-Triticum_aestivum-08693	protein expressed protein	1.29149	-0.43	0.17
	PUT-163b-Triticum_aestivum-425165447	protein LSM domain containing protein, expressed	1.29117	-0.38	0.76
	PUT-163b-Triticum_aestivum-46720	protein dolichol phosphate-mannose biosynthesis regulatory protein, putative, expressed	1.28977	0.09	0.91
	PUT-163b-Triticum_aestivum-978	protein aspartic proteinase oryzasin-1 precursor, putative, expressed	1.28926	-0.3	-0.43
	PUT-163b-Triticum_aestivum-19250	protein transposon protein, putative, CACTA, En/Spm sub-class, expressed	1.28854	0.73	1.28
	PUT-163b-Triticum_aestivum-145476	protein STIP1 homology and U box-containing protein 1, putative, expressed	1.28851	0.29	-0.41
	PUT-163b-Triticum_aestivum-3076165444	protein DUF1336 domain containing protein, expressed	1.28851	0.73	-0.19
	PUT-163b-Triticum_aestivum-030167	protein fasciclin-like arabinogalactan protein, putative, expressed	1.28616	1.32	0.76
	PUT-163b-Triticum_aestivum-2642165445	protein ENTH domain containing protein, expressed	1.28556	-0.06	-0.24
	PUT-163b-Triticum_aestivum-1952165442	protein amine oxidase, flavin-containing, domain containing protein, expressed	1.28253	0.15	-0.15
	PUT-163b-Triticum_aestivum-40028	protein thioredoxin, putative, expressed	1.28102	0.8	-5
	PUT-163b-Triticum_aestivum-82165444	protein DUF1336 domain containing protein, expressed	1.27938	-0.54	0.55
	PUT-163b-Triticum_aestivum-2473165443		1.27892	0.32	0.8
	PUT-163b-Triticum_aestivum-3165	protein Ser/Thr protein phosphatase family protein, putative, expressed	1.27891	-0.1	-0.18
	PUT-163b-Triticum_aestivum-63144	protein expressed protein	1.27811	-0.57	0.88
	PUT-163b-Triticum_aestivum-42869	protein BES1/BZR1 homolog protein, putative, expressed	1.27736	0.16	0.78
	PUT-163b-Triticum_aestivum-3314165449	protein myrosinase precursor, putative, expressed	1.27621	0.84	1.27
	PUT-163b-Triticum_aestivum-87146	protein serine/threonine-protein kinase, putative, expressed	1.27621	0.58	1.42
	PUT-163b-Triticum_aestivum-0380		1.27621	-0.02	0.26
	PUT-163b-Triticum_aestivum-1940165441	protein eukaryotic translation initiation factor 5B, putative, expressed	1.27578	0.55	0.44
	PUT-163b-Triticum_aestivum-3578165440	protein histone H3, putative, expressed	1.27492	-0.29	-1.01
	PUT-163b-Triticum_aestivum-33819		1.27446	-0.13	-0.61
	PUT-163b-Triticum_aestivum-1559165446	protein protein kinase APK1A, chloroplast precursor, putative, expressed	1.2736	-0.18	0.26
	PUT-163b-Triticum_aestivum-102857	protein expressed protein	1.27345	0.97	-0.48
	PUT-163b-Triticum_aestivum-073655		1.27302	0.35	-0.25
	PUT-163b-Triticum_aestivum-147305	protein LSM domain containing protein, expressed	1.27273	-0.26	0.91
	PUT-163b-Triticum_aestivum-025029		1.27273	0.19	0.08
	PUT-163b-Triticum_aestivum-156286	protein TATA-binding protein, putative, expressed	1.27167	-0.04	-0.63
	PUT-163b-Triticum_aestivum-027830	protein transferase family protein, putative, expressed	1.27167	0.67	0.86
	PUT-163b-Triticum_aestivum-23340	protein expressed protein	1.27099	0.57	-1.66
	PUT-163b-Triticum_aestivum-23568		1.27099	-0.74	0.39
	PUT-163b-Triticum_aestivum-76844	protein mitochondrial carrier protein, putative, expressed	1.27037	0.59	0.14
	PUT-163b-Triticum_aestivum-46661		1.26965	-0.56	-0.68
	PUT-163b-Triticum_aestivum-08635	protein retrotransposon protein, putative, unclassified, expressed	1.26822	1.49	0.56
	PUT-163b-Triticum_aestivum-3474165441	protein RNA recognition motif containing protein, expressed	1.26822	-0.79	0.52
	PUT-163b-Triticum_aestivum-47767	protein hydroxyproline-rich glycoprotein family protein, putative, expressed	1.26718	0.85	0.43
	PUT-163b-Triticum_aestivum-06366	protein anaphase-promoting complex subunit 11, putative, expressed	1.26658	-0.44	-0.01
	PUT-163b-Triticum_aestivum-55570	protein expressed protein	1.26641	-0.04	0.27
	PUT-163b-Triticum_aestivum-014011	protein dnaJ domain containing protein, expressed	1.26444	0.28	-1.73
	PUT-163b-Triticum_aestivum-271165446	protein protein of unknown function DUF502 domain containing protein, expressed	1.26195	0.29	0.52
	PUT-163b-Triticum_aestivum-2386165444	protein RNA methyltransferase protein, putative, expressed	1.26171	-0.25	-0.21
	PUT-163b-Triticum_aestivum-09735	protein WD domain, G-beta repeat domain containing protein, expressed	1.26128	0.5	-0.06
	PUT-163b-Triticum_aestivum-635165448	protein plasminogen activator inhibitor 1 RNA-binding protein, putative, expressed	1.26042	0.58	0.71
	PUT-163b-Triticum_aestivum-148097	protein senescence-induced receptor-like serine/threonine-protein kinase precursor, putative, expressed	1.26019	-0.25	0.85
	PUT-163b-Triticum_aestivum-106351	protein membrane associated DUF588 domain containing protein, putative, expressed	1.25987	-0.43	0.28
	PUT-163b-Triticum_aestivum-2165444	protein transmembrane 9 superfamily member, putative, expressed	1.2569	0.29	0.27
	PUT-163b-Triticum_aestivum-148165445	protein beta-galactosidase, putative, expressed	1.25664	0.59	0.41
	PUT-163b-Triticum_aestivum-154165443	protein oxidoreductase, aldo/keto reductase family protein, putative, expressed	1.25376	0.54	0.61
	PUT-163b-Triticum_aestivum-06254	protein ATPase, putative, expressed	1.25266	0.45	0.49
	PUT-163b-Triticum_aestivum-02890		1.25226	-0.33	-0.65
	PUT-163b-Triticum_aestivum-69344	protein expressed protein	1.2516	0.29	0.9
	PUT-163b-Triticum_aestivum-52601	protein expressed protein	1.25111	-6.32	0.13
	PUT-163b-Triticum_aestivum-111130	protein lysine ketoglutarate reductase trans-splicing related 1, putative, expressed	1.25054	-0.48	-0.55
	PUT-163b-Triticum_aestivum-36450	protein dehydrogenase, putative, expressed	1.24825	0.49	0.3
	PUT-163b-Triticum_aestivum-58397		1.247	0.73	0.48
	PUT-163b-Triticum_aestivum-106050		1.24638	-0.73	0.74
	PUT-163b-Triticum_aestivum-03066	protein CRP11 - Cysteine-rich family protein precursor, expressed	1.24591	0.03	-0.72
	PUT-163b-Triticum_aestivum-02049	protein potassium transporter, putative, expressed	1.24566	0.35	0.49
	PUT-163b-Triticum_aestivum-107644	protein kinase, pfkB family, putative, expressed	1.24555	-0.97	0.47
	PUT-163b-Triticum_aestivum-152053	protein 60S ribosomal protein L18a-1, putative, expressed	1.24545	-0.05	0.48
	PUT-163b-Triticum_aestivum-055959	protein 60S ribosomal protein L36-2, putative, expressed	1.24126	0.86	0.54
	PUT-163b-Triticum_aestivum-152619	protein RING finger protein 13, putative, expressed	1.24125	-0.02	0.49
	PUT-163b-Triticum_aestivum-66290	protein expressed protein	1.24069	5.7	-0.68
	PUT-163b-Triticum_aestivum-147311	protein transmembrane 9 superfamily member, putative, expressed	1.23975	0.78	0.89
	PUT-163b-Triticum_aestivum-066880	protein protein binding protein, putative, expressed	1.23947	-5.67	-6.41
	PUT-163b-Triticum_aestivum-3272165441	protein 60S ribosomal protein L22-2, putative, expressed	1.23885	0.88	0.79
	PUT-163b-Triticum_aestivum-02739	protein thioredoxin, putative, expressed	1.23804	-0.91	-0.2
	PUT-163b-Triticum_aestivum-32958	protein expressed protein	1.23752	-1.06	0.43
	PUT-163b-Triticum_aestivum-48333	protein UDP-N-acetylglucosamine transferase subunit ALG13, putative, expressed	1.23752	0.51	0.79
	PUT-163b-Triticum_aestivum-3271165440	protein expressed protein	1.23639	-0.44	-0.47
	PUT-163b-Triticum_aestivum-3308165441	protein ZOS12-01 - C2H2 zinc finger protein, expressed	1.236	-0.56	-0.88
	PUT-163b-Triticum_aestivum-131834	protein protein phosphatase 2C, putative, expressed	1.23455	0.86	-0.27
	PUT-163b-Triticum_aestivum-087995	protein DUF1645 domain containing protein, putative, expressed	1.23322	0.11	0.15
	PUT-163b-Triticum_aestivum-143070	protein RNA recognition motif containing protein, putative, expressed	1.23169	0.01	0.67
	PUT-163b-Triticum_aestivum-46393	protein histone-lysine N-methyltransferase, H3 lysine-9 specific SUVH1, putative, expressed	1.22896	-0.14	0.02
	PUT-163b-Triticum_aestivum-106175	protein per1-like family protein, putative, expressed	1.22815	1.17	0.31
	PUT-163b-Triticum_aestivum-092603		1.22815	-0.14	-0.69
	PUT-163b-Triticum_aestivum-102762		1.22727	0.09	0.67
	PUT-163b-Triticum_aestivum-74409	protein ankyrin repeat-containing protein, putative, expressed	1.22641	-0.81	0.18
	PUT-163b-Triticum_aestivum-61048		1.22574	0.67	0.55
	PUT-163b-Triticum_aestivum-45005	protein metal cation transporter, putative, expressed	1.22493	-0.31	-0.05
	PUT-163b-Triticum_aestivum-93614		1.22364	0.22	-0.04
	PUT-163b-Triticum_aestivum-145724	protein expressed protein	1.22352	-0.22	0.74
	PUT-163b-Triticum_aestivum-08826	protein proline synthetase co-transcribed bacterial homolog protein, putative, expressed	1.2234	0.09	0.27
	PUT-163b-Triticum_aestivum-463165449		1.22339	-0.19	0.27
	PUT-163b-Triticum_aestivum-77138	protein diphthamide biosynthesis protein 3, putative, expressed	1.22239	-0.42	1.19
	PUT-163b-Triticum_aestivum-144746	protein metallo-beta-lactamase family protein, putative, expressed	1.22239	-0.66	1.29
	PUT-163b-Triticum_aestivum-03060	protein OsPOP2 - Putative Prolyl Oligopeptidase homologue, expressed	1.2217	-0.27	0.86
	PUT-163b-Triticum_aestivum-812165443	protein OsSub61 - Putative Subtilisin homologue, expressed	1.22134	-0.1	0.5
	PUT-163b-Triticum_aestivum-3324165443	protein IN2-1 protein, putative, expressed	1.22024	0.31	0.54
	PUT-163b-Triticum_aestivum-36883		1.2171	0.9	0.5
	PUT-163b-Triticum_aestivum-55113		1.2171	-0.45	2.08
	PUT-163b-Triticum_aestivum-40548		1.21699	-0.19	-6.21
	PUT-163b-Triticum_aestivum-77599		1.21681	-0.17	0.64
	PUT-163b-Triticum_aestivum-1342165445	protein LSM domain containing protein, expressed	1.21661	-0.7	-0.38
	PUT-163b-Triticum_aestivum-06794		1.21624	-0.56	0.81
	PUT-163b-Triticum_aestivum-08729		1.21338	0.17	0.72
	PUT-163b-Triticum_aestivum-1181165447	protein bifunctional 3-dehydroquinate dehydratase/shikimate dehydrogenase,chloroplast precursor, putative, expressed	1.21282	-0.48	0.21
	PUT-163b-Triticum_aestivum-84230	protein diacylglycerol kinase, putative, expressed	1.21196	-0.24	-0.18
	PUT-163b-Triticum_aestivum-66365	protein lecithine cholesterol acyltransferase, putative, expressed	1.20864	0.15	0.58
	PUT-163b-Triticum_aestivum-073927	protein retrotransposon protein, putative, Ty1-copia subclass	1.20863	0.65	-0.11
	PUT-163b-Triticum_aestivum-1313165445	protein protein of unknown function DUF502 domain containing protein, expressed	1.20717	-0.52	-0.55
	PUT-163b-Triticum_aestivum-72800	protein GDP-fucose protein-O-fucosyltransferase 2, putative, expressed	1.20701	-1.51	-0.36
	PUT-163b-Triticum_aestivum-051817		1.20652	0.63	0.54
	PUT-163b-Triticum_aestivum-120051	protein protein phosphatase 1 regulatory subunit SDS22, putative, expressed	1.20582	0.28	-0.1
	PUT-163b-Triticum_aestivum-09837	protein GDSL-like lipase/acylhydrolase, putative, expressed	1.20436	0.12	0.91
	PUT-163b-Triticum_aestivum-084949	protein isochorismatase family protein, putative, expressed	1.20265	-0.93	0.29
	PUT-163b-Triticum_aestivum-152582	protein expressed protein	1.202	-0.25	-0.51
	PUT-163b-Triticum_aestivum-76838	protein O-sialoglycoprotein endopeptidase, putative, expressed	1.20131	-0.36	0.58
	PUT-163b-Triticum_aestivum-94165449	protein serine/threonine-protein kinase RIO-like, putative, expressed	1.20127	-0.15	0.94
	PUT-163b-Triticum_aestivum-133150	protein RNA recognition motif containing protein, putative, expressed	1.20094	-0.85	0.02
	PUT-163b-Triticum_aestivum-54878	protein nucleolin, putative, expressed	1.19845	0.94	0.34
	PUT-163b-Triticum_aestivum-03953	protein protein phosphatase 2C, putative, expressed	1.19838	0.2	0.63
	PUT-163b-Triticum_aestivum-3941	protein ER lumen protein retaining receptor, putative, expressed	1.19811	-0.24	-0.04
	PUT-163b-Triticum_aestivum-85798	protein transketolase, putative, expressed	1.19773	-0.06	0.26
	PUT-163b-Triticum_aestivum-1438165448	protein enoyl-CoA hydratase/isomerase family protein, putative, expressed	1.19759	0.81	0.98
	PUT-163b-Triticum_aestivum-3863	protein universal stress protein domain containing protein, putative, expressed	1.19737	0.01	-0.32
	PUT-163b-Triticum_aestivum-01708	protein pleckstrin homology domain-containing protein, putative, expressed	1.19704	0.05	-0.47
	PUT-163b-Triticum_aestivum-1345165448	protein RCD1, putative, expressed	1.19671	-0.32	0.99
	PUT-163b-Triticum_aestivum-861165447	protein endoplasmic reticulum-Golgi intermediate compartment protein 3, putative, expressed	1.19663	0.35	-0.29
	PUT-163b-Triticum_aestivum-087677		1.19572	0.87	-0.73
	PUT-163b-Triticum_aestivum-1517165447	protein peptide-Nasparagine amidase, putative, expressed	1.1957	-0.08	0.28
	PUT-163b-Triticum_aestivum-111049	protein XI-I, putative, expressed	1.19569	0.52	0.7
	PUT-163b-Triticum_aestivum-17	protein PPR repeat domain containing protein, putative, expressed	1.19555	-1.18	1.15
	PUT-163b-Triticum_aestivum-094860	protein cytochrome b5-like Heme/Steroid binding domain containing protein, expressed	1.19555	-0.86	-0.44
	PUT-163b-Triticum_aestivum-94893	protein ABC transporter family protein, putative, expressed	1.19424	0.4	0.68
	PUT-163b-Triticum_aestivum-08724	protein protein of unknown function DUF1279 domain containing protein, expressed	1.19378	0.5	0.39
	PUT-163b-Triticum_aestivum-20509	protein fringe-related protein, putative, expressed	1.19328	-0.33	-0.37
	PUT-163b-Triticum_aestivum-136429	protein FAD binding domain containing protein, expressed	1.19328	0.31	0.95
	PUT-163b-Triticum_aestivum-1750165441	protein nucleotide binding protein, putative, expressed	1.19328	0.08	0.08
	PUT-163b-Triticum_aestivum-82275	protein expressed protein	1.1915	-0.31	0.68
	PUT-163b-Triticum_aestivum-1181165443	protein UBA and UBX domain-containing protein, putative, expressed	1.18879	0.46	0.46
	PUT-163b-Triticum_aestivum-158806	protein dynamin family protein, putative, expressed	1.18613	0.09	0.59
	PUT-163b-Triticum_aestivum-132909	protein NADPH-dependent FMN reductase domain containing protein, expressed	1.18587	-0.87	-0.15
	PUT-163b-Triticum_aestivum-95494	protein expressed protein	1.18471	-0.47	0.81
	PUT-163b-Triticum_aestivum-33728	protein HEAT repeat family protein, putative, expressed	1.18471	0.14	0.33
	PUT-163b-Triticum_aestivum-97031	protein expressed protein	1.18457	-0.4	0.76
	PUT-163b-Triticum_aestivum-144778	protein phytochrome B, putative, expressed	1.18416	-0.29	0.08
	PUT-163b-Triticum_aestivum-1451165448		1.18416	0.57	-0.23
	PUT-163b-Triticum_aestivum-09572	protein calcineurin B, putative, expressed	1.1823	-0.93	0.45
	PUT-163b-Triticum_aestivum-60688	protein pleiotropic drug resistance protein, putative, expressed	1.18216	-0.41	0.96
	PUT-163b-Triticum_aestivum-61859		1.18205	0.61	-1.54
	PUT-163b-Triticum_aestivum-152245	protein WD domain, G-beta repeat domain containing protein, expressed	1.18077	-0.22	0.67
	PUT-163b-Triticum_aestivum-2156165444	protein 60S ribosomal protein L39, putative, expressed	1.18018	-0.04	0.27
	PUT-163b-Triticum_aestivum-148632	protein receptor-like protein kinase 5 precursor, putative, expressed	1.17996	0.04	0.28
	PUT-163b-Triticum_aestivum-72680	protein GTP-binding protein GUF1, putative, expressed	1.17982	-0.34	0.44
	PUT-163b-Triticum_aestivum-1507165448	protein potyvirus VPg interacting protein, putative, expressed	1.17982	-0.89	0.39
	PUT-163b-Triticum_aestivum-247165445	protein OsGrx_C2.2 - glutaredoxin subgroup I, expressed	1.17876	-0.09	0.68
	PUT-163b-Triticum_aestivum-1112165442	protein enoyl-CoA hydratase/isomerase family protein, putative, expressed	1.17808	-0.04	0.8
	PUT-163b-Triticum_aestivum-095777	protein oxidoreductase, short chain dehydrogenase/reductase family domain containing protein, expressed	1.17761	-0.01	-0.06
	PUT-163b-Triticum_aestivum-18244	protein saccharopine dehydrogenase, putative, expressed	1.17737	0.27	-6.41
	PUT-163b-Triticum_aestivum-09620	protein sphingolipid C4-hydroxylase SUR2, putative, expressed	1.17615	-0.03	0.91
	PUT-163b-Triticum_aestivum-139433		1.17588	0.5	0.64
	PUT-163b-Triticum_aestivum-116365	protein expressed protein	1.17431	-0.85	0.02
	PUT-163b-Triticum_aestivum-75340	protein expressed protein	1.1721	-0.79	0.42
	PUT-163b-Triticum_aestivum-108080	protein lipozygenase protein, putative, expressed	1.17169	0.23	-0.4
	PUT-163b-Triticum_aestivum-75424	protein homeodomain protein, putative, expressed	1.17156	0.17	1.1
	PUT-163b-Triticum_aestivum-16497	protein ubiquitin family protein, putative, expressed	1.17152	0.37	-6
	PUT-163b-Triticum_aestivum-015936	protein KH domain containing protein, putative, expressed	1.17102	0.16	0.66
	PUT-163b-Triticum_aestivum-150650	protein expressed protein	1.16993	-0.11	0.08
	PUT-163b-Triticum_aestivum-57337	protein cyclic nucleotide-gated ion channel, putative, expressed	1.16964	0.48	0.8
	PUT-163b-Triticum_aestivum-126072	protein B3 DNA binding domain containing protein, expressed	1.16964	-0.38	-0.67
	PUT-163b-Triticum_aestivum-63543	protein DNA binding protein, putative, expressed	1.16913	-0.3	0.79
	PUT-163b-Triticum_aestivum-127855		1.16748	0.1	0.74
	PUT-163b-Triticum_aestivum-1998	protein cytidine/deoxycytidylate deaminase, putative, expressed	1.16733	0.96	0.06
	PUT-163b-Triticum_aestivum-062580	protein OsPOP6 - Putative Prolyl Oligopeptidase homologue, expressed	1.16724	0.82	0.35
	PUT-163b-Triticum_aestivum-141962	protein signal peptide peptidase-like 2B, putative, expressed	1.16551	-0.15	-0.21
	PUT-163b-Triticum_aestivum-333165445	protein transglutaminase, putative, expressed	1.1655	0.4	0.79
	PUT-163b-Triticum_aestivum-103965	protein OsFBX111 - F-box domain containing protein	1.1646	0.35	0.78
	PUT-163b-Triticum_aestivum-47783	protein heat shock protein DnaJ, putative	1.16431	-0.04	0.16
	PUT-163b-Triticum_aestivum-025832	protein cytidine/deoxycytidylate deaminase, putative, expressed	1.16231	0.51	0.77
	PUT-163b-Triticum_aestivum-5573		1.16194	0.6	0.47
	PUT-163b-Triticum_aestivum-59673	protein nucleotide pyrophosphatase/phosphodiesterase, putative, expressed	1.16067	-0.03	0.57
	PUT-163b-Triticum_aestivum-5676	protein tetratricopeptide repeat domain containing protein, putative, expressed	1.16059	-0.54	-0.48
	PUT-163b-Triticum_aestivum-2505165440	protein FGGY family of carbohydrate kinases, putative, expressed	1.15904	0.03	-0.27
	PUT-163b-Triticum_aestivum-06320	protein OsFBK17 - F-box domain and kelch repeat containing protein, expressed	1.15904	0.86	-0.03
	PUT-163b-Triticum_aestivum-096542	protein OsSAUR1 - Auxin-responsive SAUR gene family member	1.15897	0.57	-0.14
	PUT-163b-Triticum_aestivum-119010	protein CCT/B-box zinc finger protein, putative, expressed	1.15555	-0.3	0.7
	PUT-163b-Triticum_aestivum-21218	protein transposon protein, putative, CACTA, En/Spm sub-class, expressed	1.15553	0.69	0.64
	PUT-163b-Triticum_aestivum-073526	protein cytochrome b-c1 complex subunit Rieske, mitochondrial precursor, putative, expressed	1.1544	-0.14	0.42
	PUT-163b-Triticum_aestivum-117487	protein mitochondrial import inner membrane translocase subunit Tim, putative, expressed	1.15364	0.6	-0.45
	PUT-163b-Triticum_aestivum-121827	protein expressed protein	1.15347	-0.46	0.55
	PUT-163b-Triticum_aestivum-2963165443	protein expressed protein	1.15335	0.52	-0.69
	PUT-163b-Triticum_aestivum-05145		1.1532	0.46	1.13
	PUT-163b-Triticum_aestivum-93948	protein phytosulfokine receptor precursor, putative, expressed	1.15234	-0.34	-0.31
	PUT-163b-Triticum_aestivum-04791	protein STE_MEKK_ste11_MAP3K.17 - STE kinases include homologs to sterile 7, sterile 11 and sterile 20 from yeast, expressed	1.152	-0.14	1.18
	PUT-163b-Triticum_aestivum-102945	protein glycosyl hydrolase, family 31, putative, expressed	1.15189	-0.98	-0.59
	PUT-163b-Triticum_aestivum-72685	protein ribonuclease protein, putative, expressed	1.15121	-1.68	1.08
	PUT-163b-Triticum_aestivum-3006165442	protein cytidine and deoxycytidylate deaminase zinc-binding region family protein, expressed	1.14975	-0.11	-0.54
	PUT-163b-Triticum_aestivum-15862	protein lipoxygenase protein, putative, expressed	1.14852	-0.65	-0.94
	PUT-163b-Triticum_aestivum-116246	protein HEAT repeat family protein, putative, expressed	1.14764	0.31	-0.09
	PUT-163b-Triticum_aestivum-67902	protein mttA/Hcf106 family protein, putative, expressed	1.146	0.23	0.47
	PUT-163b-Triticum_aestivum-544165444	protein oxidoreductase, aldo/keto reductase family protein, putative, expressed	1.14484	-0.74	0.6
	PUT-163b-Triticum_aestivum-0103328	protein aspartic proteinase-like protein 2 precursor, putative, expressed	1.1448	-0.43	-0.46
	PUT-163b-Triticum_aestivum-030557		1.14426	-0.81	0.34
	PUT-163b-Triticum_aestivum-027141		1.14278	-0.68	0.08
	PUT-163b-Triticum_aestivum-33077	protein uncharacterized glycosyl hydrolase Rv2006/MT2062, putative, expressed	1.14263	-0.67	-0.48
	PUT-163b-Triticum_aestivum-162201	protein Sec1 family transport protein, putative, expressed	1.14107	-0.05	0.72
	PUT-163b-Triticum_aestivum-96636	protein haloacid dehalogenase-like hydrolase family protein, putative, expressed	1.14052	0.75	0.47
	PUT-163b-Triticum_aestivum-1553165441	protein ATMIN7, putative, expressed	1.13725	0.56	-0.82
	PUT-163b-Triticum_aestivum-09855	protein BT1 family protein, putative, expressed	1.13707	-0.23	-0.66
	PUT-163b-Triticum_aestivum-57575	protein expressed protein	1.13695	-0.47	-0.4
	PUT-163b-Triticum_aestivum-135629	protein hypothetical protein	1.13572	0.14	0.59
	PUT-163b-Triticum_aestivum-094144		1.13479	-0.39	0.47
	PUT-163b-Triticum_aestivum-2008165440	protein outer mitochondrial membrane porin, putative, expressed	1.13368	0.52	-0.69
	PUT-163b-Triticum_aestivum-60831	protein inositol-1-monophosphatase, putative, expressed	1.1333	0.28	-0.1
	PUT-163b-Triticum_aestivum-147978	protein ethylene-responsive transcription factor, putative, expressed	1.13289	-0.24	-0.14
	PUT-163b-Triticum_aestivum-57557	protein mitochondrial carrier protein, putative, expressed	1.13216	0.44	0.43
	PUT-163b-Triticum_aestivum-116977		1.13213	-0.66	-0.73
	PUT-163b-Triticum_aestivum-139811	protein expressed protein	1.13115	-1.02	-0.61
	PUT-163b-Triticum_aestivum-33588	protein wiskott-Aldrich syndrome protein family member 2, putative, expressed	1.13035	0.08	0.47
	PUT-163b-Triticum_aestivum-127441	protein expressed protein	1.12999	0.29	0.15
	PUT-163b-Triticum_aestivum-76030		1.12957	-0.75	-0.63
	PUT-163b-Triticum_aestivum-108066	protein NADH dehydrogenase flavoprotein 2, mitochondrial precursor, putative, expressed	1.12838	0.17	0.08
	PUT-163b-Triticum_aestivum-17169	protein selenoprotein precursor, putative, expressed	1.12746	0.45	0.77
	PUT-163b-Triticum_aestivum-01566		1.12746	0.87	0.36
	PUT-163b-Triticum_aestivum-02115		1.12572	-0.29	-0.43
	PUT-163b-Triticum_aestivum-73318	protein zinc finger family protein, putative, expressed	1.12519	-0.53	-0.07
	PUT-163b-Triticum_aestivum-08863	protein expressed protein	1.12506	0.09	0.67
	PUT-163b-Triticum_aestivum-021649		1.12322	-0.52	0.65
	PUT-163b-Triticum_aestivum-102756	protein OsFBX285 - F-box domain containing protein	1.12302	0.25	0.18
	PUT-163b-Triticum_aestivum-112820	protein cyclin-dependent kinases regulatory subunit 1, putative, expressed	1.12272	0.52	0.91
	PUT-163b-Triticum_aestivum-54217	protein peptidyl-prolyl cis-trans isomerase, putative, expressed	1.12221	-0.92	-0.26
	PUT-163b-Triticum_aestivum-24167	protein expressed protein	1.12221	0.36	0.24
	PUT-163b-Triticum_aestivum-022105	protein cyclase/dehydrase family protein, expressed	1.12174	0.11	0.22
	PUT-163b-Triticum_aestivum-040562	protein DNL zinc finger domain containing protein, putative, expressed	1.12143	-0.02	-0.44
	PUT-163b-Triticum_aestivum-72048	protein no apical meristem protein, putative, expressed	1.12106	-0.42	0.76
	PUT-163b-Triticum_aestivum-112296	protein expressed protein	1.12049	0.39	0.28
	PUT-163b-Triticum_aestivum-33400	protein GRAM domain containing protein, expressed	1.11964	0.55	-0.27
	PUT-163b-Triticum_aestivum-09912	protein SSA2 - 2S albumin seed storage family protein precursor, putative, expressed	1.11909	0.87	0.9
	PUT-163b-Triticum_aestivum-0113514	protein hydrolase, alpha/beta fold family protein, putative, expressed	1.11778	-0.51	0.35
	PUT-163b-Triticum_aestivum-159764		1.11764	0.69	0.32
	PUT-163b-Triticum_aestivum-084482	protein cytochrome b559 subunit alpha, putative	1.11738	-0.2	0.52
	PUT-163b-Triticum_aestivum-1377165445	protein sucrose synthase, putative, expressed	1.11714	-0.43	0.02
	PUT-163b-Triticum_aestivum-74451	protein ThiF family domain containing protein, putative, expressed	1.11703	-0.09	0.32
	PUT-163b-Triticum_aestivum-124176	protein ras-related protein, putative, expressed	1.11655	-0.22	-0.38
	PUT-163b-Triticum_aestivum-130841	protein vesicle tethering family protein, putative, expressed	1.11514	0.68	-0.77
	PUT-163b-Triticum_aestivum-84467	protein expressed protein	1.11421	-0.31	0.23
	PUT-163b-Triticum_aestivum-047241		1.11195	0.14	-0.74
	PUT-163b-Triticum_aestivum-053678		1.11016	0.57	0.09
	PUT-163b-Triticum_aestivum-094233	protein KIP1, putative, expressed	1.11016	0.36	-0.34
	PUT-163b-Triticum_aestivum-50647	protein nucleoside transporter, putative, expressed	1.10958	-0.3	0.48
	PUT-163b-Triticum_aestivum-61584		1.10879	0.12	0.71
	PUT-163b-Triticum_aestivum-1140165442	protein kinase, pfkB family, putative, expressed	1.10789	0.61	0.29
	PUT-163b-Triticum_aestivum-63548		1.10687	-0.06	-0.29
	PUT-163b-Triticum_aestivum-85181	protein vacuolar protein-sorting-associated protein 25, putative, expressed	1.10684	-0.53	-0.62
	PUT-163b-Triticum_aestivum-15271	protein tetraspanin family protein, putative, expressed	1.10663	-0.77	-1.12
	PUT-163b-Triticum_aestivum-160789	protein endoribonuclease, putative, expressed	1.10593	0.16	0.01
	PUT-163b-Triticum_aestivum-79997	protein stomatin-like protein 2, putative, expressed	1.10553	0.21	0.09
	PUT-163b-Triticum_aestivum-77377	protein zinc finger, C3HC4 type domain containing protein, expressed	1.10545	0.87	-0.75
	PUT-163b-Triticum_aestivum-104006	protein eukaryotic translation initiation factor 2A, putative, expressed	1.10535	0.62	0.43
	PUT-163b-Triticum_aestivum-203165440	protein WD domain, G-beta repeat domain containing protein, expressed	1.10488	0.77	0.56
	PUT-163b-Triticum_aestivum-75128	protein formamidopyrimidine-DNA glycosylase, putative, expressed	1.10457	-0.08	0.37
	PUT-163b-Triticum_aestivum-95200	protein NADPH reductase, putative, expressed	1.10457	0.52	0.46
	PUT-163b-Triticum_aestivum-2156165441	protein histidine triad family protein, putative, expressed	1.10408	0.34	0.22
	PUT-163b-Triticum_aestivum-070974		1.10386	-0.37	-1.02
	PUT-163b-Triticum_aestivum-3228165443	protein amino acid transporter, putative, expressed	1.10379	0.74	0.27
	PUT-163b-Triticum_aestivum-120043	protein SNF7 domain containing protein, putative, expressed	1.10182	-0.19	-0.11
	PUT-163b-Triticum_aestivum-2178165445	protein beta-galactosidase precursor, putative, expressed	1.10136	-0.23	0.71
	PUT-163b-Triticum_aestivum-073466	protein haemolysin-III, putative, expressed	1.10099	-0.18	0.42
	PUT-163b-Triticum_aestivum-560165446	protein 1,3-beta-glucan synthase component, putative, expressed	1.10098	-0.17	0.2
	PUT-163b-Triticum_aestivum-124302	protein PTF1, putative, expressed	1.10033	0.56	0.63
	PUT-163b-Triticum_aestivum-158951	protein ZmGR2c, putative, expressed	1.10002	1	-0.68
	PUT-163b-Triticum_aestivum-064875	protein peroxidase precursor, putative, expressed	1.09995	-0.7	-0.17
	PUT-163b-Triticum_aestivum-991165444	protein OsAPx4 - Peroxisomal Ascorbate Peroxidase encoding gene 5,8,9, expressed	1.09984	-0.23	-0.02
	PUT-163b-Triticum_aestivum-047067		1.09971	-0.06	0.26
	PUT-163b-Triticum_aestivum-084828	protein expressed protein	1.09922	0.74	0.24
	PUT-163b-Triticum_aestivum-117755	protein expressed protein	1.09922	0.11	-1.31
	PUT-163b-Triticum_aestivum-01939	protein hypothetical protein	1.09816	-0.71	0.78
	PUT-163b-Triticum_aestivum-43319		1.09796	-0.43	0.2
	PUT-163b-Triticum_aestivum-145478	protein STIP1 homology and U box-containing protein 1, putative, expressed	1.0975	0.75	0.67
	PUT-163b-Triticum_aestivum-103180	protein outer mitochondrial membrane porin, putative, expressed	1.09742	0.15	0.01
	PUT-163b-Triticum_aestivum-153029	protein glutaminyl-tRNA synthetase, putative, expressed	1.09662	0.81	0.79
	PUT-163b-Triticum_aestivum-067969	protein expressed protein	1.09452	-0.56	-0.93
	PUT-163b-Triticum_aestivum-89514	protein expressed protein	1.09452	0.48	-0.36
	PUT-163b-Triticum_aestivum-18256		1.09139	-0.09	-0.41
	PUT-163b-Triticum_aestivum-873165444	protein SNF2 domain-containing protein, putative, expressed	1.09075	0.58	-0.07
	PUT-163b-Triticum_aestivum-021160	protein DNA binding protein, putative, expressed	1.08746	0.19	0.53
	PUT-163b-Triticum_aestivum-150256	protein autophagy protein 9, putative, expressed	1.087	-0.74	-0.11
	PUT-163b-Triticum_aestivum-138224	protein CAMK_CAMK_like.30 - CAMK includes calcium/calmodulin depedent protein kinases, expressed	1.08653	0.36	0.24
	PUT-163b-Triticum_aestivum-160614	protein clathrin adaptor complex small chain domain containing protein, expressed	1.08527	0.81	-0.18
	PUT-163b-Triticum_aestivum-84018		1.08464	-0.34	-0.64
	PUT-163b-Triticum_aestivum-025563		1.0846	-0.07	-0.39
	PUT-163b-Triticum_aestivum-611165444	protein M16 domain containing zinc peptidase, putative, expressed	1.08401	0.11	-0.35
	PUT-163b-Triticum_aestivum-849165443	protein mitochondrial carrier protein, putative, expressed	1.08264	0.21	0.31
	PUT-163b-Triticum_aestivum-09955		1.08221	0.7	0.86
	PUT-163b-Triticum_aestivum-161189	protein universal stress protein domain containing protein, putative, expressed	1.08196	0.7	0.08
	PUT-163b-Triticum_aestivum-145816	protein glycerophosphoryl diester phosphodiesterase family protein, putative, expressed	1.08122	-0.44	-0.4
	PUT-163b-Triticum_aestivum-134064	protein elongation factor Tu, putative, expressed	1.07903	0.62	-0.37
	PUT-163b-Triticum_aestivum-25656	protein OsPOP8 - Putative Prolyl Oligopeptidase homologue, expressed	1.0789	0.71	0.64
	PUT-163b-Triticum_aestivum-2234165449	protein DNA-directed RNA polymerases I, II, and III subunit RPABC3, putative, expressed	1.07869	-0.46	0.26
	PUT-163b-Triticum_aestivum-136926	protein N-rich protein, putative, expressed	1.0782	-0.72	0.18
	PUT-163b-Triticum_aestivum-34255		1.07748	0.26	-0.58
	PUT-163b-Triticum_aestivum-108610	protein adaptin ear-binding coat-associated protein 2, putative, expressed	1.07676	0.06	-0.75
	PUT-163b-Triticum_aestivum-2205165447	protein apoptosis-inducing factor 2, putative, expressed	1.0767	-0.81	-0.05
	PUT-163b-Triticum_aestivum-2745165440	protein zinc finger, C3HC4 type domain containing protein, expressed	1.07544	-0.71	0.03
	PUT-163b-Triticum_aestivum-7016	protein amino acid transporter, putative, expressed	1.07514	-0.26	0.55
	PUT-163b-Triticum_aestivum-2071165449	protein glycosyl hydrolases family 17 protein, putative, expressed	1.07432	0.98	0.38
	PUT-163b-Triticum_aestivum-119495		1.07318	-0.52	-5.73
	PUT-163b-Triticum_aestivum-067294	protein RNA polymerase II complex component SRB7, putative, expressed	1.07269	-0.4	0.46
	PUT-163b-Triticum_aestivum-143489	protein OsSub3 - Putative Subtilisin homologue, expressed	1.07134	-0.67	-0.28
	PUT-163b-Triticum_aestivum-13588		1.06853	-0.55	-0.11
	PUT-163b-Triticum_aestivum-139065	protein secretory carrier-associated membrane protein, putative, expressed	1.06788	0.49	-0.42
	PUT-163b-Triticum_aestivum-135265	protein DNA repair ATPase-related, putative, expressed	1.06552	0.11	-0.36
	PUT-163b-Triticum_aestivum-229165449	protein expressed protein	1.06477	-0.62	0.76
	PUT-163b-Triticum_aestivum-4908	protein expressed protein	1.06477	-0.52	0.28
	PUT-163b-Triticum_aestivum-43008	protein pyruvate kinase, putative, expressed	1.06477	0.95	-0.31
	PUT-163b-Triticum_aestivum-014240	protein expressed protein	1.0646	-0.43	-1.29
	PUT-163b-Triticum_aestivum-73060	protein expressed protein	1.06305	-0.1	0.18
	PUT-163b-Triticum_aestivum-9884	protein BBTI11 - Bowman-Birk type bran trypsin inhibitor precursor, putative	1.06305	-0.61	0.63
	PUT-163b-Triticum_aestivum-3023	protein endothelial differentiation-related factor 1, putative, expressed	1.06293	-0.77	-0.22
	PUT-163b-Triticum_aestivum-126020	protein XPA-binding protein 2, putative, expressed	1.05842	0.83	0.74
	PUT-163b-Triticum_aestivum-01118	protein core histone H2A/H2B/H3/H4, putative, expressed	1.05669	-0.27	0.57
	PUT-163b-Triticum_aestivum-40077		1.05456	-0.11	-0.89
	PUT-163b-Triticum_aestivum-38944	protein RNA recognition motif containing protein, expressed	1.05303	-1.03	0.18
	PUT-163b-Triticum_aestivum-3818	protein ethylene-responsive transcription factor, putative, expressed	1.05299	0.84	-0.05
	PUT-163b-Triticum_aestivum-110711	protein mitochondrial import receptor subunit TOM7-1, putative, expressed	1.05236	0.42	-1
	PUT-163b-Triticum_aestivum-1180165445	protein sucrose-phosphate synthase, putative, expressed	1.05184	0.66	0.56
	PUT-163b-Triticum_aestivum-0112647		1.05136	0.53	0.7
	PUT-163b-Triticum_aestivum-151180	protein SSRP1-like FACT complex subunit, putative, expressed	1.05136	-0.39	0.06
	PUT-163b-Triticum_aestivum-150508	protein expressed protein	1.05114	-0.6	-0.05
	PUT-163b-Triticum_aestivum-032791		1.05006	-0.37	-0.49
	PUT-163b-Triticum_aestivum-137676	protein avr9/Cf-9 rapidly elicited protein, putative, expressed	1.04975	-0.53	-0.53
	PUT-163b-Triticum_aestivum-39985	protein guanine nucleotide exchange family protein, putative, expressed	1.0492	-0.47	-0.03
	PUT-163b-Triticum_aestivum-149557		1.04821	0.5	0.74
	PUT-163b-Triticum_aestivum-037654		1.04821	0.72	1.19
	PUT-163b-Triticum_aestivum-161805	protein cation efflux family protein, putative, expressed	1.04714	0.74	0.26
	PUT-163b-Triticum_aestivum-61520	protein expressed protein	1.04707	0.77	-0.29
	PUT-163b-Triticum_aestivum-1898		1.0469	0.63	-0.33
	PUT-163b-Triticum_aestivum-018101	protein soluble starch synthase 3, chloroplast precursor, putative, expressed	1.0468	-0.13	0.27
	PUT-163b-Triticum_aestivum-163212	protein alpha-glucan phosphorylast isozyme, putative, expressed	1.0465	-4.46	0.28
	PUT-163b-Triticum_aestivum-071191		1.04628	0.17	-0.11
	PUT-163b-Triticum_aestivum-535165449	protein ubiquitin-conjugating enzyme E2 O, putative, expressed	1.04588	-0.12	0.37
	PUT-163b-Triticum_aestivum-143882	protein cysteine-rich receptor-like protein kinase 7 precursor, putative, expressed	1.04588	-0.37	-1.18
	PUT-163b-Triticum_aestivum-86194	protein pyridoxal-dependent decarboxylase protein, putative, expressed	1.04583	-0.85	0.52
	PUT-163b-Triticum_aestivum-37111	protein expressed protein	1.04331	-0.08	-0.42
	PUT-163b-Triticum_aestivum-3016165443		1.04257	0.11	-0.11
	PUT-163b-Triticum_aestivum-36808	protein SNF7 domain containing protein, putative, expressed	1.04168	-0.23	0.37
	PUT-163b-Triticum_aestivum-2915165448	protein serine esterase family protein, putative, expressed	1.04069	0.4	0.28
	PUT-163b-Triticum_aestivum-077344		1.04003	0.84	0.45
	PUT-163b-Triticum_aestivum-17003	protein GATA zinc finger domain containing protein, expressed	1.03959	-0.77	-0.02
	PUT-163b-Triticum_aestivum-146180	protein transcription initiation factor, putative, expressed	1.03863	-0.25	-0.21
	PUT-163b-Triticum_aestivum-149775	protein peptidase, M24 family protein, putative, expressed	1.03851	0	0.19
	PUT-163b-Triticum_aestivum-047750	protein integral membrane protein, putative, expressed	1.03833	-0.5	0.34
	PUT-163b-Triticum_aestivum-147557	protein acetyltransferase, GNAT family, putative, expressed	1.03745	0.74	0.59
	PUT-163b-Triticum_aestivum-1605165449	protein pectate lyase precursor, putative, expressed	1.03709	-0.54	-0.19
	PUT-163b-Triticum_aestivum-1439165449	protein expressed protein	1.03673	0.25	-0.01
	PUT-163b-Triticum_aestivum-52407		1.03605	-0.08	0.31
	PUT-163b-Triticum_aestivum-94098	protein 50S ribosomal protein L17, putative, expressed	1.0359	-0.26	-0.38
	PUT-163b-Triticum_aestivum-10326	protein ZOS2-12 - C2H2 zinc finger protein, expressed	1.0348	-0.35	0.08
	PUT-163b-Triticum_aestivum-161274	protein FAM10 family protein, putative, expressed	1.03422	-0.49	0.5
	PUT-163b-Triticum_aestivum-3568165448	protein retrotransposon protein, putative, Ty3-gypsy subclass, expressed	1.03391	0.26	-0.28
	PUT-163b-Triticum_aestivum-120726	protein tobamovirus multiplication protein, putative, expressed	1.03348	0.47	0.55
	PUT-163b-Triticum_aestivum-96539	protein threonine synthase, chloroplast precursor, putative, expressed	1.03259	-1	0.14
	PUT-163b-Triticum_aestivum-51382	protein Sec1 family transport protein, putative, expressed	1.03084	0.17	-0.29
	PUT-163b-Triticum_aestivum-153680	protein expressed protein	1.03082	-0.11	0.37
	PUT-163b-Triticum_aestivum-1096165447	protein endonuclease/exonuclease/phosphatase family domain containing protein, expressed	1.03022	-0.23	-0.08
	PUT-163b-Triticum_aestivum-0316		1.03003	6.07	-2.31
	PUT-163b-Triticum_aestivum-1530165444	protein zinc-binding protein, putative, expressed	1.02963	-0.19	0.53
	PUT-163b-Triticum_aestivum-150486	protein OsIAA10 - Auxin-responsive Aux/IAA gene family member, expressed	1.0293	0.47	-0.32
	PUT-163b-Triticum_aestivum-2336165449	protein nifU, putative, expressed	1.02833	-0.11	0.43
	PUT-163b-Triticum_aestivum-3221165449	protein glycosyl hydrolases, putative, expressed	1.02803	0.7	0.25
	PUT-163b-Triticum_aestivum-96661	protein nodulin MtN3 family protein, putative, expressed	1.02795	-0.22	-0.87
	PUT-163b-Triticum_aestivum-079235	protein OsSub6 - Putative Subtilisin homologue, expressed	1.02778	-0.36	-0.57
	PUT-163b-Triticum_aestivum-146730	protein ras-related protein, putative, expressed	1.02775	-0.01	0.58
	PUT-163b-Triticum_aestivum-29716		1.02748	1.16	-0.82
	PUT-163b-Triticum_aestivum-137730	protein AP2 domain containing protein, expressed	1.02742	0.8	-0.04
	PUT-163b-Triticum_aestivum-31581		1.02687	-0.38	-0.01
	PUT-163b-Triticum_aestivum-47475		1.02657	0.69	-0.62
	PUT-163b-Triticum_aestivum-1375165449		1.02536	0.56	0.58
	PUT-163b-Triticum_aestivum-076582		1.02398	-0.88	0.29
	PUT-163b-Triticum_aestivum-1093165445	protein fimbrin-like protein 2, putative, expressed	1.02264	0.81	0.41
	PUT-163b-Triticum_aestivum-50984	protein ubiquitin carboxyl-terminal hydrolase, putative, expressed	1.02161	-0.11	-0.1
	PUT-163b-Triticum_aestivum-132104	protein glycosyl transferase, putative, expressed	1.02127	-0.08	1.02
	PUT-163b-Triticum_aestivum-3324165444	protein IN2-1 protein, putative, expressed	1.02065	0.2	0.78
	PUT-163b-Triticum_aestivum-129771	protein hypothetical protein	1.01822	0.27	-0.19
	PUT-163b-Triticum_aestivum-9140	protein serine/threonine protein phosphatase 2A 55 kDa regulatory subunit B, putative, expressed	1.01737	0.6	-0.31
	PUT-163b-Triticum_aestivum-38566	protein VP15, putative, expressed	1.01678	-0.02	-0.03
	PUT-163b-Triticum_aestivum-18419	protein zinc knuckle domain containing protein, expressed	1.0165	-0.03	0.62
	PUT-163b-Triticum_aestivum-7620	protein glycosyl hydrolase family 47 domain contain protein, expressed	1.01589	-1.27	-0.4
	PUT-163b-Triticum_aestivum-38735	protein 26S protease regulatory subunit 4, putative, expressed	1.01558	0.48	0.04
	PUT-163b-Triticum_aestivum-44669	protein ADP-ribosylation factor, putative, expressed	1.0152	-0.42	-0.83
	PUT-163b-Triticum_aestivum-89798	protein zinc knuckle family protein, expressed	1.01415	0.76	0.66
	PUT-163b-Triticum_aestivum-28785	protein ATP synthase, putative, expressed	1.01264	-0.69	-0.34
	PUT-163b-Triticum_aestivum-155718	protein annexin, putative, expressed	1.00987	-0.15	0.6
	PUT-163b-Triticum_aestivum-131023	protein membrane associated DUF588 domain containing protein, putative, expressed	1.00874	-0.51	-0.02
	PUT-163b-Triticum_aestivum-093435		1.00674	0.69	1.1
	PUT-163b-Triticum_aestivum-1379165444	protein APOBEC1 complementation factor, putative, expressed	1.00611	0.14	0.51
	PUT-163b-Triticum_aestivum-41272	protein phosphoethanolamine/phosphocholine phosphatase, putative, expressed	1.00467	0.12	-0.58
	PUT-163b-Triticum_aestivum-1642165440	protein domain of unknown function domain containing protein, expressed	1.00383	-0.25	0.73
	PUT-163b-Triticum_aestivum-90459		1.00324	0.24	0.16
	PUT-163b-Triticum_aestivum-8351	protein peroxisomal biogenesis factor 11, putative, expressed	1.00272	0.19	0.17
	PUT-163b-Triticum_aestivum-1481165448	protein bromodomain domain containing protein, expressed	1.00269	-0.79	0.68
	PUT-163b-Triticum_aestivum-09788	protein uncharacterized Cys-rich domain containing protein, putative, expressed	1.00199	-0.06	-0.22
	PUT-163b-Triticum_aestivum-82610	protein expressed protein	1.00199	-0.54	0.6
	PUT-163b-Triticum_aestivum-031841	protein 60S ribosomal protein L31, putative, expressed	1.0017	0.38	0.93
	PUT-163b-Triticum_aestivum-77315		1	0.15	-0.03
	PUT-163b-Triticum_aestivum-74410	protein ankyrin repeat-containing protein, putative, expressed	1	-0.81	0.07
	PUT-163b-Triticum_aestivum-36254	protein transcription factor, putative, expressed	1	0.83	-0.7
DNN	PUT-163b-Triticum_aestivum-95551	protein las1-like family protein, putative, expressed	-1.00218	-0.5	1.03
	PUT-163b-Triticum_aestivum-098466	protein amino acid transporter, putative, expressed	-1.00561	-0.47	0.39
	PUT-163b-Triticum_aestivum-6206	protein NBS-LRR disease resistance protein, putative, expressed	-1.00817	-0.25	0.7
	PUT-163b-Triticum_aestivum-81381		-1.00945	-0.48	-0.6
	PUT-163b-Triticum_aestivum-122675	protein ZOS3-14 - C2H2 zinc finger protein, expressed	-1.01189	-0.72	-0.94
	PUT-163b-Triticum_aestivum-90997	protein protein binding protein, putative, expressed	-1.01448	-0.63	0.55
	PUT-163b-Triticum_aestivum-021642		-1.01585	0.58	0.09
	PUT-163b-Triticum_aestivum-3586165442	protein histone H3, putative, expressed	-1.01856	-0.43	-0.59
	PUT-163b-Triticum_aestivum-08296		-1.02145	-0.78	-0.21
	PUT-163b-Triticum_aestivum-142447	protein hydrolase, alpha/beta fold family domain containing protein, expressed	-1.03006	-0.29	-0.55
	PUT-163b-Triticum_aestivum-156733	protein AT hook motif domain containing protein, expressed	-1.03019	0.79	-0.51
	PUT-163b-Triticum_aestivum-016931	protein plant protein of unknown function domain containing protein, expressed	-1.03154	0.81	-0.55
	PUT-163b-Triticum_aestivum-61506	protein asparagine synthetase, putative, expressed	-1.03157	-0.2	0.63
	PUT-163b-Triticum_aestivum-25063	protein STE_PAK_Ste20++TranslationKinase_Slob_Wnk.1 - STE kinases include homologs to sterile 7, sterile 11 and sterile 20 from yeast, expressed	-1.03358	-0.36	-0.04
	PUT-163b-Triticum_aestivum-48768	protein tetratricopeptide repeat containing protein, putative, expressed	-1.0372	-0.42	-0.48
	PUT-163b-Triticum_aestivum-89602	protein AGAP000425-PA, putative, expressed	-1.03916	-0.74	-0.71
	PUT-163b-Triticum_aestivum-51029	protein purine permease, putative, expressed	-1.04064	-0.08	0.99
	PUT-163b-Triticum_aestivum-38059		-1.04103	-0.27	-0.32
	PUT-163b-Triticum_aestivum-86096	protein oxidoreductase, short chain dehydrogenase/reductase family domain containing family, expressed	-1.04523	-0.64	-0.26
	PUT-163b-Triticum_aestivum-2459165447	protein lactate/malate dehydrogenase, putative, expressed	-1.04993	0.38	-0.18
	PUT-163b-Triticum_aestivum-110477	protein OsClp8 - Putative Clp protease homologue, expressed	-1.05247	-0.46	0.34
	PUT-163b-Triticum_aestivum-46968		-1.05413	-0.92	0.19
	PUT-163b-Triticum_aestivum-60784	protein CW-type Zinc Finger, putative, expressed	-1.05544	-0.44	0.59
	PUT-163b-Triticum_aestivum-93907		-1.05544	0.64	-0.24
	PUT-163b-Triticum_aestivum-3207165444	protein transcription initiation factor TFIID subunit 11, putative, expressed	-1.05919	-0.85	0.4
	PUT-163b-Triticum_aestivum-93034	protein retrotransposon protein, putative, unclassified	-1.05983	1.47	-0.62
	PUT-163b-Triticum_aestivum-640165447	protein 2-nitropropane dioxygenase family, putative, expressed	-1.06264	-0.58	-0.04
	PUT-163b-Triticum_aestivum-40383	protein dual specificity protein phosphatase, putative, expressed	-1.07137	0.43	-0.1
	PUT-163b-Triticum_aestivum-2159165448	protein OsAPRL1 adenosine 5'-phosphosulfate reductase-like OsAPRL1, expressed	-1.07283	0.22	-0.1
	PUT-163b-Triticum_aestivum-70739	protein serine acetyltransferase protein, putative, expressed	-1.07585	-0.41	-0.55
	PUT-163b-Triticum_aestivum-034943	protein 5-azacytidine resistance protein azr1, putative, expressed	-1.07602	-0.98	-0.22
	PUT-163b-Triticum_aestivum-155884	protein peptide transporter PTR2, putative, expressed	-1.0797	0.1	-0.22
	PUT-163b-Triticum_aestivum-260165442	protein G-protein alpha subunit, putative, expressed	-1.0905	-0.57	0.21
	PUT-163b-Triticum_aestivum-046768		-1.09448	0.87	-0.66
	PUT-163b-Triticum_aestivum-33391	protein DUF567 domain containing protein, putative, expressed	-1.09705	-0.24	0.51
	PUT-163b-Triticum_aestivum-113411	protein auxin-induced protein 5NG4, putative, expressed	-1.1054	-0.59	0.06
	PUT-163b-Triticum_aestivum-21130	protein PTAC16, putative, expressed	-1.10822	-0.79	-0.76
	PUT-163b-Triticum_aestivum-148015	protein STRUBBELIG-RECEPTOR FAMILY 7 precursor, putative, expressed	-1.10989	0.3	-0.34
	PUT-163b-Triticum_aestivum-934165446	protein S10/S20 domain containing ribosomal protein, putative, expressed	-1.11047	-0.25	-0.27
	PUT-163b-Triticum_aestivum-135237		-1.11382	0.82	-0.78
	PUT-163b-Triticum_aestivum-3403165444	protein aminotransferase, putative, expressed	-1.11576	-0.48	0.02
	PUT-163b-Triticum_aestivum-043345		-1.11604	-0.24	-0.75
	PUT-163b-Triticum_aestivum-04264	protein Os1bglu5 - beta-glucosidase homologue, similar to G. max isohydroxyurate hydrolase, expressed	-1.11771	-0.47	-1.14
	PUT-163b-Triticum_aestivum-26420	protein PPR repeat domain containing protein, putative, expressed	-1.11834	-0.93	-0.99
	PUT-163b-Triticum_aestivum-012449	protein expressed protein	-1.12028	-0.61	-0.85
	PUT-163b-Triticum_aestivum-2746	protein L11 domain containing ribosomal protein, putative, expressed	-1.12104	-0.18	-0.17
	PUT-163b-Triticum_aestivum-032341	protein staphylococcal nuclease homologue, putative, expressed	-1.12105	0.33	-0.54
	PUT-163b-Triticum_aestivum-40276	protein ATP-dependent Clp protease ATP-binding subunit clpA homolog CD4B,chloroplast precursor, putative, expressed	-1.12217	-0.68	-0.68
	PUT-163b-Triticum_aestivum-120119		-1.12446	-0.1	-0.59
	PUT-163b-Triticum_aestivum-75328	protein CBS domain containing protein, expressed	-1.13299	-0.63	-0.32
	PUT-163b-Triticum_aestivum-65890	protein POLGAMMA2, putative, expressed	-1.13633	-0.82	-0.42
	PUT-163b-Triticum_aestivum-044379		-1.14094	0.08	1.32
	PUT-163b-Triticum_aestivum-147162	protein heat shock protein STI, putative, expressed	-1.14241	-0.74	-0.82
	PUT-163b-Triticum_aestivum-90055		-1.14371	0.32	0.62
	PUT-163b-Triticum_aestivum-08768		-1.14874	0.12	-0.88
	PUT-163b-Triticum_aestivum-071498		-1.15002	0.85	-0.64
	PUT-163b-Triticum_aestivum-827165446	protein tRNA-dihydrouridine synthase 3-like, putative, expressed	-1.15003	-0.43	0.53
	PUT-163b-Triticum_aestivum-071877		-1.15292	-0.41	0.39
	PUT-163b-Triticum_aestivum-2564165447	protein anther-specific proline-rich protein APG precursor, putative, expressed	-1.15341	-0.13	0.83
	PUT-163b-Triticum_aestivum-029723		-1.15555	0.25	-0.8
	PUT-163b-Triticum_aestivum-084246	protein ribulose bisphosphate carboxylase small chain, chloroplast precursor, putative, expressed	-1.1608	-0.09	0.14
	PUT-163b-Triticum_aestivum-2913165442	protein oxidoreductase, aldo/keto reductase family protein, putative, expressed	-1.16092	-0.39	-1
	PUT-163b-Triticum_aestivum-3437165447	protein OsSCP18 - Putative Serine Carboxypeptidase homologue, expressed	-1.16113	-0.14	-0.23
	PUT-163b-Triticum_aestivum-71859	protein protein phosphatase 2C, putative, expressed	-1.16473	0.01	-0.58
	PUT-163b-Triticum_aestivum-54606	protein flowering time control protein FCA, putative, expressed	-1.17255	0.02	1.17
	PUT-163b-Triticum_aestivum-072724	protein phosphate transporter 1, putative, expressed	-1.17361	-0.15	-0.7
	PUT-163b-Triticum_aestivum-011645		-1.17385	0.72	-0.56
	PUT-163b-Triticum_aestivum-160654	protein nascent polypeptide-associated complex subunit alpha, putative, expressed	-1.17991	-0.83	-0.29
	PUT-163b-Triticum_aestivum-2321165449	protein serine hydroxymethyltransferase, mitochondrial precursor, putative, expressed	-1.18234	0.02	0.05
	PUT-163b-Triticum_aestivum-69165440	protein NADPH-dependent oxidoreductase, putative	-1.18304	0.71	-0.46
	PUT-163b-Triticum_aestivum-079363	protein retrotransposon protein, putative, Ty3-gypsy subclass	-1.19054	0.74	-0.37
	PUT-163b-Triticum_aestivum-61231		-1.19149	0.98	-0.53
	PUT-163b-Triticum_aestivum-75558	protein OsFBX209 - F-box domain containing protein, expressed	-1.19224	3.91	4.58
	PUT-163b-Triticum_aestivum-117540	protein retrotransposon protein, putative, unclassified	-1.19236	0.76	-0.94
	PUT-163b-Triticum_aestivum-191165444	protein bifunctional 3-phosphoadenosine 5-phosphosulfate synthetase, putative, expressed	-1.19496	0.52	0.88
	PUT-163b-Triticum_aestivum-147706	protein transposon protein, putative, unclassified, expressed	-1.19783	-0.91	-0.27
	PUT-163b-Triticum_aestivum-42043	protein phytoene synthase, chloroplast precursor, putative, expressed	-1.19794	0.3	0.85
	PUT-163b-Triticum_aestivum-015919		-1.19947	0.22	-0.48
	PUT-163b-Triticum_aestivum-17165446	protein sucrose transporter, putativ, expressed	-1.20193	-1.08	-0.56
	PUT-163b-Triticum_aestivum-158983	protein endonuclease/exonuclease/phosphatase family domain containing protein, expressed	-1.20263	-0.18	0.26
	PUT-163b-Triticum_aestivum-06281		-1.20326	0.44	0.77
	PUT-163b-Triticum_aestivum-044232		-1.20404	-0.29	-0.68
	PUT-163b-Triticum_aestivum-08612		-1.20945	0.59	-0.74
	PUT-163b-Triticum_aestivum-13488		-1.21454	0.1	0.31
	PUT-163b-Triticum_aestivum-132604		-1.21579	-0.4	-0.32
	PUT-163b-Triticum_aestivum-90537	protein expressed protein	-1.22239	0.06	0.66
	PUT-163b-Triticum_aestivum-162458	protein glyoxalase family protein, putative, expressed	-1.22239	-0.57	-0.5
	PUT-163b-Triticum_aestivum-584	protein OsPOP20 - Putative Prolyl Oligopeptidase homologue, expressed	-1.22344	-0.7	0.15
	PUT-163b-Triticum_aestivum-2885165442	protein expressed protein	-1.22629	0.41	-0.24
	PUT-163b-Triticum_aestivum-119207	protein VHS and GAT domain containing protein, expressed	-1.2303	0.02	0.12
	PUT-163b-Triticum_aestivum-127336	protein stress regulated protein, putative, expressed	-1.23279	-0.84	0.18
	PUT-163b-Triticum_aestivum-16668	protein peptidase M50, mammalian sterol-regulatory element binding protein, putative, expressed	-1.23447	0.23	-0.94
	PUT-163b-Triticum_aestivum-014162		-1.24029	-0.21	-0.68
	PUT-163b-Triticum_aestivum-034312	protein retrotransposon protein, putative, unclassified	-1.24245	-2.27	-0.35
	PUT-163b-Triticum_aestivum-6241	protein protoporphyrinogen oxidase, chloroplast precursor, putative, expressed	-1.24528	-0.57	0.52
	PUT-163b-Triticum_aestivum-0103706	protein expressed protein	-1.24533	-0.2	-0.24
	PUT-163b-Triticum_aestivum-015701		-1.24949	0.68	0.22
	PUT-163b-Triticum_aestivum-129806		-1.24973	0.55	-0.63
	PUT-163b-Triticum_aestivum-801165442		-1.25644	-0.78	0.1
	PUT-163b-Triticum_aestivum-035439		-1.26219	0.92	-0.58
	PUT-163b-Triticum_aestivum-089870	protein POEI51 - Pollen Ole e I allergen and extensin family protein precursor, expressed	-1.26374	-0.15	0.39
	PUT-163b-Triticum_aestivum-53274		-1.26412	0.72	-0.1
	PUT-163b-Triticum_aestivum-1175165445	protein integral membrane protein, putative, expressed	-1.26452	-0.89	-0.16
	PUT-163b-Triticum_aestivum-04160	protein transmembrane protein, putative, expressed	-1.26534	-0.71	0.63
	PUT-163b-Triticum_aestivum-34698		-1.26534	0.76	-1.03
	PUT-163b-Triticum_aestivum-051048		-1.2665	-1	-0.12
	PUT-163b-Triticum_aestivum-15579		-1.26894	-0.2	-3.14
	PUT-163b-Triticum_aestivum-2329165442	protein retrotransposon protein, putative, unclassified, expressed	-1.26903	0.52	0.73
	PUT-163b-Triticum_aestivum-156155	protein MOSC domain-containing protein, mitochondrial precursor, putative, expressed	-1.27065	-0.32	-0.18
	PUT-163b-Triticum_aestivum-122585	protein peroxidase precursor, putative, expressed	-1.27065	-0.46	0.57
	PUT-163b-Triticum_aestivum-071646	protein zinc finger protein, putative, expressed	-1.27136	-0.66	-0.95
	PUT-163b-Triticum_aestivum-111855	protein phosphoribosyl transferase, putative, expressed	-1.27291	-0.46	-0.11
	PUT-163b-Triticum_aestivum-074115		-1.28325	0.36	0.45
	PUT-163b-Triticum_aestivum-555165446		-1.28411	0.75	-0.12
	PUT-163b-Triticum_aestivum-10729	protein CSLA7 - cellulose synthase-like family A; mannan synthase, expressed	-1.28647	1.15	-0.61
	PUT-163b-Triticum_aestivum-2465165442	protein FAD binding domain containing protein, expressed	-1.29041	-0.8	-1
	PUT-163b-Triticum_aestivum-142395	protein high light inducible protein, putative, expressed	-1.29337	-0.23	0.37
	PUT-163b-Triticum_aestivum-118257	protein FYVE zinc finger domain containing protein	-1.29418	-0.04	-1.14
	PUT-163b-Triticum_aestivum-31923		-1.30163	0.87	0.09
	PUT-163b-Triticum_aestivum-142944		-1.31093	0.82	0.33
	PUT-163b-Triticum_aestivum-812165440	protein expressed protein	-1.31397	-0.75	-0.73
	PUT-163b-Triticum_aestivum-45229	protein 2Fe-2S iron-sulfur cluster binding domain containing protein, expressed	-1.31596	-0.97	-1.01
	PUT-163b-Triticum_aestivum-07477		-1.31786	-0.47	0.13
	PUT-163b-Triticum_aestivum-111489		-1.31786	0.61	-0.82
	PUT-163b-Triticum_aestivum-058125	protein plasma membrane ATPase, putative, expressed	-1.32033	-0.73	0.49
	PUT-163b-Triticum_aestivum-9931		-1.32052	0.68	-0.7
	PUT-163b-Triticum_aestivum-024616		-1.32193	0.54	-0.48
	PUT-163b-Triticum_aestivum-109868	protein OsGrx_S2 - glutaredoxin subgroup III, expressed	-1.32396	-0.93	-0.85
	PUT-163b-Triticum_aestivum-099868		-1.32671	-0.82	0.86
	PUT-163b-Triticum_aestivum-016928		-1.3278	0.92	-0.03
	PUT-163b-Triticum_aestivum-19855	protein transposon protein, putative, CACTA, En/Spm sub-class	-1.32869	-0.39	-0.53
	PUT-163b-Triticum_aestivum-119545	protein expressed protein	-1.32954	-1.04	0.18
	PUT-163b-Triticum_aestivum-04901		-1.33407	-0.25	0.86
	PUT-163b-Triticum_aestivum-1786165442	protein expressed protein	-1.33567	0.17	-0.04
	PUT-163b-Triticum_aestivum-2435165441	protein auxin-induced protein 5NG4, putative, expressed	-1.33595	-0.86	-0.68
	PUT-163b-Triticum_aestivum-107125	protein expressed protein	-1.34071	0.03	0.18
	PUT-163b-Triticum_aestivum-1242		-1.34284	-0.66	-0.95
	PUT-163b-Triticum_aestivum-037448		-1.34289	0.65	-0.33
	PUT-163b-Triticum_aestivum-3481165440	protein expressed protein	-1.34521	-0.54	0.63
	PUT-163b-Triticum_aestivum-127591	protein mTERF domain containing protein, expressed	-1.34606	-0.03	-0.47
	PUT-163b-Triticum_aestivum-140147	protein G-patch domain containing protein, expressed	-1.3505	0.09	0.94
	PUT-163b-Triticum_aestivum-137180	protein NAD dependent epimerase/dehydratase family protein, putative, expressed	-1.35598	0.76	-0.04
	PUT-163b-Triticum_aestivum-029892		-1.35614	0.64	-0.98
	PUT-163b-Triticum_aestivum-161099	protein peroxin-3 family protein, putative, expressed	-1.35698	-0.87	0.12
	PUT-163b-Triticum_aestivum-01117		-1.35809	0.98	0.43
	PUT-163b-Triticum_aestivum-100900	protein UPF0041 domain containing protein, putative, expressed	-1.35876	-0.07	-0.56
	PUT-163b-Triticum_aestivum-028474		-1.36611	-0.28	0.14
	PUT-163b-Triticum_aestivum-136678	protein inner membrane protein, putative, expressed	-1.36615	-0.2	-0.89
	PUT-163b-Triticum_aestivum-113794	protein PPR repeat domain containing protein, putative, expressed	-1.37449	-1.21	0.18
	PUT-163b-Triticum_aestivum-130830		-1.37851	-0.19	1
	PUT-163b-Triticum_aestivum-142244	protein mitochondrial carrier protein, putative, expressed	-1.38193	-0.72	-2.14
	PUT-163b-Triticum_aestivum-3195165449	protein glycosyl transferase 8 domain containing protein, putative, expressed	-1.38971	-1.35	1.35
	PUT-163b-Triticum_aestivum-102930	protein AGAP007117-PA, putative, expressed	-1.39198	-0.26	-0.87
	PUT-163b-Triticum_aestivum-83165448	protein EF hand family protein, putative, expressed	-1.39559	0.08	0.5
	PUT-163b-Triticum_aestivum-069229		-1.40991	0.93	-0.65
	PUT-163b-Triticum_aestivum-014165		-1.41112	-0.15	-0.89
	PUT-163b-Triticum_aestivum-19140	protein ribosomal protein, putative, expressed	-1.41231	-0.37	-0.17
	PUT-163b-Triticum_aestivum-23483		-1.41346	0.04	-1.41
	PUT-163b-Triticum_aestivum-07484	protein zinc finger, C3HC4 type domain containing protein, expressed	-1.41895	0.65	0.78
	PUT-163b-Triticum_aestivum-0111174		-1.43679	-1.22	-1.52
	PUT-163b-Triticum_aestivum-0946	protein auxin efflux carrier component, putative, expressed	-1.44811	0.89	-1.09
	PUT-163b-Triticum_aestivum-143270	protein OsCML31 - Calmodulin-related calcium sensor protein, expressed	-1.44941	0.27	0.38
	PUT-163b-Triticum_aestivum-022850	protein ribosomal protein L28 protein, putative, expressed	-1.45328	1.04	-0.99
	PUT-163b-Triticum_aestivum-58072	protein ribosomal L9, putative, expressed	-1.45602	-0.26	0.06
	PUT-163b-Triticum_aestivum-115527		-1.45662	-0.43	0
	PUT-163b-Triticum_aestivum-014050		-1.45716	-0.66	0.3
	PUT-163b-Triticum_aestivum-13060	protein ABC transporter, ATP-binding protein, putative, expressed	-1.46139	-0.42	0.23
	PUT-163b-Triticum_aestivum-077717	protein ATP synthase epsilon chain, putative, expressed	-1.46139	-1.32	0.4
	PUT-163b-Triticum_aestivum-071604	protein OsMADS65 - MADS-box family gene with MIKC* type-box, expressed	-1.46151	-1.56	-6.73
	PUT-163b-Triticum_aestivum-1764165446		-1.46214	-0.78	-0.82
	PUT-163b-Triticum_aestivum-103464	protein GDSL-like lipase/acylhydrolase, putative	-1.46467	-1.07	-0.58
	PUT-163b-Triticum_aestivum-0103489		-1.47826	-0.22	0.12
	PUT-163b-Triticum_aestivum-093567	protein cadmium tolerance factor, putative, expressed	-1.49233	0.25	-1.11
	PUT-163b-Triticum_aestivum-01175	protein tetratricopeptide repeat domain containing protein, expressed	-1.49758	-0.16	-0.2
	PUT-163b-Triticum_aestivum-0107541		-1.49927	1.41	0.81
	PUT-163b-Triticum_aestivum-028857		-1.49981	0.16	-0.18
	PUT-163b-Triticum_aestivum-19519	protein 2-oxoglutarate/malate translocator, chloroplast precursor, putative, expressed	-1.50312	-0.7	-0.18
	PUT-163b-Triticum_aestivum-87700	protein conserved hypothetical protein	-1.51503	0.83	-0.1
	PUT-163b-Triticum_aestivum-154877	protein NADPH-dependent oxidoreductase, putative	-1.51825	-0.22	-0.66
	PUT-163b-Triticum_aestivum-72171	protein phenylalanine ammonia-lyase, putative, expressed	-1.51901	-0.83	0.55
	PUT-163b-Triticum_aestivum-7074	protein beta-amylase, putative, expressed	-1.51991	-1	1.27
	PUT-163b-Triticum_aestivum-93010		-1.5225	0.16	0.6
	PUT-163b-Triticum_aestivum-130941	protein bifunctional purine biosynthesis protein purH, putative, expressed	-1.52252	-1.15	0.08
	PUT-163b-Triticum_aestivum-1417165446	protein palmitoyltransferase TIP1, putative, expressed	-1.52257	-1.55	-0.62
	PUT-163b-Triticum_aestivum-892165449	protein MATE efflux family protein, putative, expressed	-1.53295	0.45	0.36
	PUT-163b-Triticum_aestivum-149565	protein DNA-directed RNA polymerase subunit, putative, expressed	-1.53389	0.35	0.72
	PUT-163b-Triticum_aestivum-128431		-1.53478	-0.27	0.77
	PUT-163b-Triticum_aestivum-12491	protein saposin-like type B, region 1 family protein, putative, expressed	-1.54151	0.42	-0.1
	PUT-163b-Triticum_aestivum-063053		-1.54171	0.33	-0.61
	PUT-163b-Triticum_aestivum-61323	protein OsMADS47 - MADS-box family gene with MIKCc type-box, expressed	-1.54374	-1.01	-0.82
	PUT-163b-Triticum_aestivum-073056		-1.54687	0.34	-0.44
	PUT-163b-Triticum_aestivum-123175	protein protein Kinase-associated protein phosphatase, putative, expressed	-1.54881	-0.88	-0.8
	PUT-163b-Triticum_aestivum-01758		-1.5502	0.6	-0.57
	PUT-163b-Triticum_aestivum-4121		-1.5502	-0.35	-1.82
	PUT-163b-Triticum_aestivum-159393	protein villin protein, putative, expressed	-1.553	-0.91	-1.18
	PUT-163b-Triticum_aestivum-94923	protein helix-loop-helix DNA-binding domain containing protein, expressed	-1.55653	0.16	-1.62
	PUT-163b-Triticum_aestivum-2317165443	protein thiamine pyrophosphate enzyme, C-terminal TPP binding domain containing protein, expressed	-1.56036	-0.9	0.58
	PUT-163b-Triticum_aestivum-153207	protein L1P family of ribosomal proteins domain containing protein, expressed	-1.56071	-0.9	-0.57
	PUT-163b-Triticum_aestivum-051257		-1.56537	6.07	0.69
	PUT-163b-Triticum_aestivum-157093	protein expressed protein	-1.5656	-0.17	0.54
	PUT-163b-Triticum_aestivum-094802	protein expressed protein	-1.56777	-0.93	-0.29
	PUT-163b-Triticum_aestivum-124087		-1.57416	0.4	-0.35
	PUT-163b-Triticum_aestivum-05151	protein spotted leaf 11, putative, expressed	-1.58774	-0.36	0.45
	PUT-163b-Triticum_aestivum-335165447	protein nicotinate phosphoribosyltransferase family domain containing protein, expressed	-1.58933	0.78	-0.32
	PUT-163b-Triticum_aestivum-015043		-1.59198	-0.45	-0.37
	PUT-163b-Triticum_aestivum-88342		-1.59509	-0.29	1.18
	PUT-163b-Triticum_aestivum-1123165449	protein hydrolase, alpha/beta fold family domain containing protein, expressed	-1.59904	0.87	0.18
	PUT-163b-Triticum_aestivum-133769	protein expressed protein	-1.61723	-0.91	-0.94
	PUT-163b-Triticum_aestivum-157537	protein expressed protein	-1.62577	-1.15	-1.04
	PUT-163b-Triticum_aestivum-655165444		-1.63136	-0.99	-0.07
	PUT-163b-Triticum_aestivum-3307165444	protein tetratricopeptide repeat containing protein, putative, expressed	-1.63407	0.67	0.2
	PUT-163b-Triticum_aestivum-15874	protein OsFtsH7 FtsH protease, homologue of AtFtsH7, expressed	-1.63979	-0.58	-0.73
	PUT-163b-Triticum_aestivum-101886		-1.64133	0.16	-0.41
	PUT-163b-Triticum_aestivum-0111839	protein expressed protein	-1.64467	-0.21	0.48
	PUT-163b-Triticum_aestivum-52376	protein retrotransposon protein, putative, unclassified	-1.64467	1.98	-5.39
	PUT-163b-Triticum_aestivum-63347	protein reductase, putative, expressed	-1.64674	-0.86	-0.88
	PUT-163b-Triticum_aestivum-146917		-1.66566	-0.59	-0.22
	PUT-163b-Triticum_aestivum-37187		-1.6666	0.1	-0.82
	PUT-163b-Triticum_aestivum-34259	protein cyanate hydratase, putative, expressed	-1.66909	-0.54	-0.33
	PUT-163b-Triticum_aestivum-3232165445	protein expressed protein	-1.67578	-0.6	1.4
	PUT-163b-Triticum_aestivum-58069	protein ribosomal L9, putative, expressed	-1.67799	0.24	0.07
	PUT-163b-Triticum_aestivum-57335	protein MFP1 attachment factor 1, putative, expressed	-1.68118	0	0.53
[truncated: 985 more rows]
