# Supplementary material for: Transcriptome Analysis of H2O2-Treated Wheat Seedlings Reveals a H2O2-Responsive Fatty Acid Desaturase Gene Participating in Powdery Mildew Resistance
Source: PLoS One. 2011 Dec 12;6(12):e28810. doi: 10.1371/journal.pone.0028810 (PMC3236209; doi:10.1371/journal.pone.0028810)
Supplement: Table S8 — Representative H2O2 regulated genes associated with the enriched GO term vesicle-mediated transport from the class I PmA specific genes. (XLS) [file pone.0028810.s009.xls]

## Sheet: Sheet1
Table S8. Representative of H2O2 regulated genes associated ithe the enriched GO term vesicle-mediated transport in the class I PmA specific genes.
PlantGDB EST No.	Arabidopsis Gene ID	Arabidopsis Probe No.	Putative function	Fold change (log2)ª
				PmA	Han	Cha
PUT-163b-Triticum_aestivum-111780	AT2G27460	265650_at	protein sec23/Sec24 trunk domain containing protein, expressed	1.98185	-1.98	5.17
PUT-163b-Triticum_aestivum-618165446	AT1G60780	264914_at	protein adaptor complexes medium subunit family domain containing protein, expressed	1.31878	-0.68	-0.82
PUT-163b-Triticum_aestivum-23265	AT4G12120	254857_at	protein Sec1 family transport protein, putative, expressed	7.73471	0.46	6.75
PUT-163b-Triticum_aestivum-130841	AT3G27530	257971_at	protein vesicle tethering family protein, putative, expressed	1.11514	0.68	-0.77
PUT-163b-Triticum_aestivum-103674	AT5G50375	248511_at	protein cycloeucalenol cycloisomerase, putative, expressed	2.03449	0.42	-0.71
PUT-163b-Triticum_aestivum-108610	AT3G58600	251528_at	protein adaptin ear-binding coat-associated protein 2, putative, expressed	1.07676	0.06	-0.75
PUT-163b-Triticum_aestivum-160614	AT3G50860	252188_at	protein clathrin adaptor complex small chain domain containing protein, expressed	1.08527	0.81	-0.18
PUT-163b-Triticum_aestivum-039325	AT1G52360	259638_at	protein coatomer subunit beta, putative, expressed	2.81816	2.24	-6.57
PUT-163b-Triticum_aestivum-96145	AT5G11490	250352_at	protein adaptin, putative, expressed	1.55281	-0.09	-0.53
PUT-163b-Triticum_aestivum-59842	AT3G52850	252027_at	protein vacuolar-sorting receptor precursor, putative, expressed	1.64346	-0.13	0.13
PUT-163b-Triticum_aestivum-120043	AT4G29160	253735_at	protein SNF7 domain containing protein, putative, expressed	1.10182	-0.19	-0.11
PUT-163b-Triticum_aestivum-57507	AT1G56590	245679_at	protein adaptor complexes medium subunit family domain containing protein, expressed	3.62838	-0.29	1.76
PUT-163b-Triticum_aestivum-43914	AT4G17170	245407_at	protein ras-related protein, putative, expressed	3.20163	-1.38	0.78
PUT-163b-Triticum_aestivum-135465	AT4G34450	253231_at	protein coatomer subunit gamma-2, putative, expressed	7.73471	6.21	-6.73
PUT-163b-Triticum_aestivum-2586165443	AT2G26890	266858_at	protein heat shock protein DnaJ, putative, expressed	1.422	-0.9	-0.66
PUT-163b-Triticum_aestivum-12292	AT1G62020	264309_at	protein coatomer alpha subunit, putative, expressed	1.3883	-0.51	0.58
PUT-163b-Triticum_aestivum-7907	AT1G03950	265044_at	protein SNF7 domain containing protein, putative, expressed	1.52886	-0.1	0.15
PUT-163b-Triticum_aestivum-39099	AT3G60260	251406_at	protein ELMO/CED-12 family protein, putative, expressed	2.68625	0.61	-1.1
PUT-163b-Triticum_aestivum-871165441	AT5G02040	251034_at	protein prenylated rab acceptor, putative, expressed	1.43155	0.69	0.29
PUT-163b-Triticum_aestivum-83165441	AT5G35200	246653_at	protein ANTH, putative, expressed	2.57424	-0.98	1.55
PUT-163b-Triticum_aestivum-65116	AT2G19830	266698_at	protein SNF7 domain containing protein, putative, expressed	1.29833	0.3	0.32
ª6 h TPM:0 h TPM; PmA, PmAm6/Beijing837 BC5F3; Han, Hanxuan10; Cha, Chadianhong. P < 0.001; FDR < 0.001.
