# Supplementary material for: Transcriptome Analysis of H2O2-Treated Wheat Seedlings Reveals a H2O2-Responsive Fatty Acid Desaturase Gene Participating in Powdery Mildew Resistance
Source: PLoS One. 2011 Dec 12;6(12):e28810. doi: 10.1371/journal.pone.0028810 (PMC3236209; doi:10.1371/journal.pone.0028810)
Supplement: Table S9 — Functional categories of PmA-specific H2O2 responding genes from the MapMan biotic stress overview. (XLS) [file pone.0028810.s010.xls]

## Sheet: Sheet1
Table S9. Functional categories of PmA-specific H2O2 responding genes from the MapMan biotic stress overview.
putative function		The No. of genes
		Totally	Class I	Class II	Class III
Proteolysis		97	71	21	5
Signaling		72	42	20	8
Hormone signaling		30	24	4	2
Redox homeostasis		29	16	9	4
Secondary metabolism		29	14	12	3
Abiotic stress		28	21	5	2
Cell wall		22	17	4	1
Heat shock protein		13	10	2	1
transcription factor		12	6	6	0
PR protein		4	3	1	0
