# Supplementary material for: Transcriptome Analysis of H2O2-Treated Wheat Seedlings Reveals a H2O2-Responsive Fatty Acid Desaturase Gene Participating in Powdery Mildew Resistance
Source: PLoS One. 2011 Dec 12;6(12):e28810. doi: 10.1371/journal.pone.0028810 (PMC3236209; doi:10.1371/journal.pone.0028810)
Supplement: Table S10 — Functional classification of 328 PmA-specific ESTs from the biotic overview in MapMan. (XLS) [file pone.0028810.s011.xls]

## Sheet: PmAm6-specific-genes-classifica
Table S10. Functional classification of 328 PmA-specific ESTs from the biotic overview in MapMan.
PlantGDB EST No.	Arabidopsis ID	ATH1 Probe No.	Putative function	Fold change (log2)a
				PmA	Han	Cha
Proteolysis
PUT-163b-Triticum_aestivum-03230	AT2G45270	245142_at	protein O-sialoglycoprotein endopeptidase, putative, expressed	1.59516	-1.56	1.3
PUT-163b-Triticum_aestivum-1264165443	AT1G56700	245626_at	protein pyrrolidone-carboxylate peptidase, putative, expressed	-4.04439	1.4	-6.99
PUT-163b-Triticum_aestivum-35165443	AT1G44130	245738_at	protein eukaryotic aspartyl protease domain containing protein, expressed	1.3112	-0.58	-0.32
PUT-163b-Triticum_aestivum-19188	AT5G26110	246879_at	protein RIO1 family protein, expressed	1.52866	0.56	0.96
PUT-163b-Triticum_aestivum-152619	AT5G66160	247108_at	protein RING finger protein 13, putative, expressed	1.24125	-0.02	0.49
PUT-163b-Triticum_aestivum-48904	AT5G46390	248899_at	protein OsCttP1 - Putative C-terminal processing peptidase homologue, expressed	2.98089	1.32	-6.87
PUT-163b-Triticum_aestivum-44725	AT5G42390	249218_at	protein M16 domain containing zinc peptidase, putative, expressed	6.67243	-1.81	-6.41
PUT-163b-Triticum_aestivum-94362	AT5G24260	249782_at	protein OsPOP5 - Putative Prolyl Oligopeptidase homologue, expressed	-1.87447	0.17	-0.48
PUT-163b-Triticum_aestivum-2521165440	AT5G05740	250739_at	protein peptidase M50 family protein, putative, expressed	7.22882	4.46	-5.39
PUT-163b-Triticum_aestivum-71915	AT4G38100	253005_at	protein expressed protei	-7.08746	1.29	-1.7
PUT-163b-Triticum_aestivum-29780	AT4G34360	253256_at	protein methyltransferase, putative, expressed	1.29412	0.42	0.94
PUT-163b-Triticum_aestivum-2216165447	AT4G33410	253341_at	protein signal peptide peptidase domain containing protein, expressed	1.95339	0.33	0.37
PUT-163b-Triticum_aestivum-071646	AT4G23860	254177_at	protein zinc finger protein, putative, expressed	-1.27136	-0.66	-0.95
PUT-163b-Triticum_aestivum-76838	AT4G22720	254273_at	protein O-sialoglycoprotein endopeptidase, putative, expressed	1.20131	-0.36	0.58
PUT-163b-Triticum_aestivum-1181165443	AT4G04210	255325_at	protein UBA and UBX domain-containing protein, putative, expressed	1.18879	0.46	0.46
PUT-163b-Triticum_aestivum-141962	AT1G01650	257484_at	protein signal peptide peptidase-like 2B, putative, expressed	1.16551	-0.15	-0.21
PUT-163b-Triticum_aestivum-3437165447	AT2G27920	264071_at	protein OsSCP18 - Putative Serine Carboxypeptidase homologue, expressed	-1.16113	-0.14	-0.23
PUT-163b-Triticum_aestivum-149651	AT2G43210	266448_s_at	protein UBX domain-containing protein, putative, expressed	1.91719	0.26	0.18
protein.degradation.subtilases
PUT-163b-Triticum_aestivum-079235	AT5G45650	248961_at	protein OsSub6 - Putative Subtilisin homologue, expressed	1.02778	-0.36	-0.57
PUT-163b-Triticum_aestivum-0109553	AT4G20850	254433_at	protein OsSub19 - Putative Subtilisin homologue, expressed	7.93074	6.21	6.17
PUT-163b-Triticum_aestivum-01910	AT3G14067	256997_at	protein OsSub22 - Putative Subtilisin homologue, expressed	5.3762	-0.63	-0.09
PUT-163b-Triticum_aestivum-812165443	AT1G04110	264319_at	protein OsSub61 - Putative Subtilisin homologue, expressed	1.22134	-0.1	0.5
PUT-163b-Triticum_aestivum-74451	AT5G45900	248927_at	protein ThiF family domain containing protein, putative, expressed	1.11703	-0.09	0.32
PUT-163b-Triticum_aestivum-88518	AT3G59950	251439_at	protein cysteine protease ATG4, putative, expressed	1.39465	-0.32	0.3
PUT-163b-Triticum_aestivum-150256	AT2G31260	264113_at	protein autophagy protein 9, putative, expressed	1.087	-0.74	-0.11
PUT-163b-Triticum_aestivum-147191	AT1G03380	264828_at	protein expressed protei	-0.27	1.0528	1.18892
protein.degradation.cysteine protease
PUT-163b-Triticum_aestivum-53936	AT5G60190	247670_at	protein OsWRKY57v2 - Superfamily of TFs having WRKY and zinc finger domains, expressed	-6.82018	0.39	0.35
PUT-163b-Triticum_aestivum-98771	AT5G47550	248763_at	protein cysteine proteinase inhibitor 8 precursor, putative, expressed	2.02106	-0.04	1.03
PUT-163b-Triticum_aestivum-01397	AT5G45890	248918_at	protein cysteine protease 1 precursor, putative, expressed	1.38383	-0.58	-0.45
PUT-163b-Triticum_aestivum-059542	AT3G57810	251558_at	protein OTU-like cysteine protease family protein, putative, expressed	0.57	1.3777	7.2854
PUT-163b-Triticum_aestivum-154922	AT4G39090	252927_at	protein cysteine proteinase 1 precursor, putative, expressed	2.5009	-0.32	-2.4
PUT-163b-Triticum_aestivum-862165449	AT2G34080	256714_at	protein thiol protease SEN102 precursor, putative, expressed	-0.25	1.09915	1.45102
PUT-163b-Triticum_aestivum-018889	AT3G06910	258548_at	protein ulp1 protease family, C-terminal catalytic domain containing protein, expressed	-6.61471	5.21	5.58
PUT-163b-Triticum_aestivum-34627	AT1G09850	264687_at	protein oryzain alpha chain precursor, putative, expressed	2.38802	0.14	0.58
protein.degradation.aspartate protease
PUT-163b-Triticum_aestivum-165165447	AT1G49050	260772_at	protein eukaryotic aspartyl protease domain containing protein, expressed	1.56088	0.22	0.23
PUT-163b-Triticum_aestivum-0103328	AT1G05840	261253_at	protein aspartic proteinase-like protein 2 precursor, putative, expressed	1.1448	-0.43	-0.46
PUT-163b-Triticum_aestivum-978	AT1G11910	264344_at	protein aspartic proteinase oryzasin-1 precursor, putative, expressed	1.28926	-0.3	-0.43
PUT-163b-Triticum_aestivum-98750	AT1G62290	264741_at	protein retrotransposon protein, putative, SINE subclass, expressed	7.06609	4.91	-5
protein.degradation.serine protease
PUT-163b-Triticum_aestivum-40276	AT5G50920	248480_at	protein ATP-dependent Clp protease ATP-binding subunit clpA homolog CD4B,chloroplast precursor, putative, expressed	-1.12217	-0.68	-0.68
PUT-163b-Triticum_aestivum-2016165448	AT5G45390	248950_at	protein OsClp7 - Putative Clp protease homologue, expressed	2.48543	1.14	0.51
PUT-163b-Triticum_aestivum-151329	AT4G12910	254791_at	protein OsSCP23 - Putative Serine Carboxypeptidase homologue, expressed	1.41029	0.64	-0.51
PUT-163b-Triticum_aestivum-618165444	AT3G07990	258633_at	protein OsSCP5 - Putative Serine Carboxypeptidase homologue, expressed	1.56537	0.58	1.28
PUT-163b-Triticum_aestivum-93149	AT3G03380	259048_at	protein OsDegp2 - Putative Deg protease homologue, expressed	1.29518	-0.14	-0.37
PUT-163b-Triticum_aestivum-110477	AT1G49970	261634_at	protein OsClp8 - Putative Clp protease homologue, expressed	-1.05247	-0.46	0.34
PUT-163b-Triticum_aestivum-151853	AT1G47710	262440_at	protein serpin domain containing protein, putative, expressed	1.93564	-0.94	-0.42
PUT-163b-Triticum_aestivum-65208	AT1G09130	264641_at	protein OsClp5 - Putative Clp protease homologue, expressed	-6.49	7.47573	7.39232
protein.degradation.metalloprotease
PUT-163b-Triticum_aestivum-149775	AT2G45240	245144_at	protein peptidase, M24 family protein, putative, expressed	1.03851	0	0.19
PUT-163b-Triticum_aestivum-611165444	AT5G56730	247971_at	protein M16 domain containing zinc peptidase, putative, expressed	1.08401	0.11	-0.35
PUT-163b-Triticum_aestivum-2213165446	AT3G59990	251444_at	protein peptidase, M24 family protein, putative, expressed	1.19	2.23995	2.73016
PUT-163b-Triticum_aestivum-15874	AT3G47060	252449_at	protein OsFtsH7 FtsH protease, homologue of AtFtsH7, expressed	-1.63979	-0.58	-0.73
PUT-163b-Triticum_aestivum-107496	AT1G17870	255891_at	protein peptidase, M50 family, putative, expressed	7.8392	-1.22	0.03
protein.degradation.AAA type
PUT-163b-Triticum_aestivum-1885165449	AT3G50930	252131_at	protein mitochondrial chaperone BCS1, putative, expressed	-0.06	2.02942	1.20071
PUT-163b-Triticum_aestivum-144846	AT4G04910	255308_at	protein vesicle-fusing ATPase, putative, expressed	1.92417	0.58	-0.32
PUT-163b-Triticum_aestivum-06254	AT3G28540	256596_at	protein ATPase, putative, expressed	1.25266	0.45	0.49
PUT-163b-Triticum_aestivum-3657165447	AT1G64110	262347_at	protein AAA family ATPase, putative, expressed	-2.0118	0.73	0.84
PUT-163b-Triticum_aestivum-111250	AT2G03670	264027_at	protein cell division control protein 48 homolog B, putative, expressed	7.56224	-0.43	0.57
protein.degradation.ubiquitin
PUT-163b-Triticum_aestivum-535165449	AT2G16920	266522_at	protein ubiquitin-conjugating enzyme E2 O, putative, expressed	1.04588	-0.12	0.37
PUT-163b-Triticum_aestivum-11375	AT2G35360	266626_at	protein ubiquitin family protein, putative, expressed	3.36518	4.91	1.49
PUT-163b-Triticum_aestivum-16497	AT2G30100	267302_at	protein ubiquitin family protein, putative, expressed	1.17152	0.37	-6
protein.degradation.ubiquitin.E1
PUT-163b-Triticum_aestivum-075106	AT5G06460	250729_at	protein ubiquitin-activating enzyme, putative, expressed	6.78136	-1.73	-4.39
PUT-163b-Triticum_aestivum-102997	AT4G24940	254084_at	protein ThiF family domain containing protein, putative, expressed	2.00821	-0.33	1.12
protein.degradation.ubiquitin.E2
PUT-163b-Triticum_aestivum-65345	AT5G05080	250814_at	protein ubiquitin-conjugating enzyme, putative, expressed	1.34034	-0.2	0.15
PUT-163b-Triticum_aestivum-156141	AT3G57870	251561_at	protein ubiquitin-conjugating enzyme, putative, expressed	1.30302	0.34	-0.03
PUT-163b-Triticum_aestivum-61994	AT1G63800	260317_at	protein ubiquitin-conjugating enzyme, putative, expressed	6.67243	-1.42	6.58
PUT-163b-Triticum_aestivum-38783	AT1G64230	262341_at	protein ubiquitin-conjugating enzyme, putative, expressed	2.07039	-0.81	0.76
protein.degradation.ubiquitin.E3.RING
PUT-163b-Triticum_aestivum-2745165440	AT5G48655	248665_at	protein zinc finger, C3HC4 type domain containing protein, expressed	1.07544	-0.71	0.03
PUT-163b-Triticum_aestivum-147673	AT5G23110	249871_at		2.4619	-0.4	-0.81
PUT-163b-Triticum_aestivum-05151	AT5G01830	251061_at	protein spotted leaf 11, putative, expressed	-1.58774	-0.36	0.45
PUT-163b-Triticum_aestivum-1532165445	AT3G60300	251403_at	protein RWD domain containing protein, expressed	7.43463	-6.17	-1.62
PUT-163b-Triticum_aestivum-2900165445	AT3G55530	251805_at	protein zinc finger, C3HC4 type domain containing protein, expressed	1.56937	0.26	0.06
PUT-163b-Triticum_aestivum-75165448	AT4G34040	253265_at	protein zinc finger, C3HC4 type domain containing protein, expressed	3.46815	-0.71	5.17
PUT-163b-Triticum_aestivum-07484	AT4G34100	253267_at	protein zinc finger, C3HC4 type domain containing protein, expressed	-1.41895	0.65	0.78
PUT-163b-Triticum_aestivum-90997	AT3G12920	257858_at	protein protein binding protein, putative, expressed	-1.01448	-0.63	0.55
PUT-163b-Triticum_aestivum-03008	AT3G05670	258892_at	protein PHD-finger family protein, expressed	2.02106	0.69	0.19
PUT-163b-Triticum_aestivum-145478	AT3G07370	259019_at	protein STIP1 homology and U box-containing protein 1, putative, expressed	1.0975	0.75	0.67
PUT-163b-Triticum_aestivum-77377	AT1G72175	259800_at	protein zinc finger, C3HC4 type domain containing protein, expressed	1.10545	0.87	-0.75
PUT-163b-Triticum_aestivum-38965	AT1G47570	262428_at	protein zinc finger, C3HC4 type domain containing protein, expressed	1.84906	1.25	-0.66
PUT-163b-Triticum_aestivum-73060	AT1G54150	263162_at	protein expressed protei	1.06305	-0.1	0.18
PUT-163b-Triticum_aestivum-136190	AT1G55530	265077_at	protein RING finger protein 126, putative, expressed	1.35755	0.38	-0.49
PUT-163b-Triticum_aestivum-23478	AT2G26000	266836_at	protein BRCA1-associated protein, putative, expressed	-2.12172	0.36	-0.65
PUT-163b-Triticum_aestivum-127266	AT2G30580	267467_at	protein zinc finger, C3HC4 type domain containing protein, expressed	-6.71425	-0.08	0.52
protein.degradation.ubiquitin.E3.SCF.SKP
PUT-163b-Triticum_aestivum-63973	AT5G42190	249228_at	protein SKP1-like protein 1B, putative, expressed	0.22	1.106	2.13578
protein.degradation.ubiquitin.E3.SCF.FBOX
PUT-163b-Triticum_aestivum-24848	AT5G49610	248586_at	protein Leucine Rich Repeat family protei	-6.82018	0.94	-5.39
PUT-163b-Triticum_aestivum-06320	AT1G30090	256161_at	protein OsFBK17 - F-box domain and kelch repeat containing protein, expressed	1.15904	0.86	-0.03
PUT-163b-Triticum_aestivum-14033	AT1G55270	259667_at	protein OsFBK23 - F-box domain and kelch repeat containing protein, expressed	-7.49985	-5.67	1.76
PUT-163b-Triticum_aestivum-121165441	AT1G80570	260272_at	protein F-box/LRR-repeat protein 14, putative, expressed	-6.61	7.35	8.04
PUT-163b-Triticum_aestivum-69213	AT1G78280	260798_at	protein OsFBO14 - F-box and other domain containing protein, expressed	1.8432	-0.67	-0.87
PUT-163b-Triticum_aestivum-04856	AT2G02360	266235_at	protein OsFBX70 - F-box domain containing protein, expressed	7.14975	0.15	1.11
protein.degradation.ubiquitin.E3.SCF.RBX
PUT-163b-Triticum_aestivum-06366	AT5G20570	246089_at	protein anaphase-promoting complex subunit 11, putative, expressed	1.26658	-0.44	-0.01
protein.degradation.ubiquitin.ubiquitin protease
PUT-163b-Triticum_aestivum-39509	AT2G40930	245100_at	protein ubiquitin carboxyl-terminal hydrolase 5, putative, expressed	-6.61471	-0.52	0.94
PUT-163b-Triticum_aestivum-50984	AT5G06600	250693_at	protein ubiquitin carboxyl-terminal hydrolase, putative, expressed	1.02161	-0.11	-0.1
protein.degradation.ubiquitin.proteasom
PUT-163b-Triticum_aestivum-69485	AT5G42790	249161_at	protein peptidase, T1 family, putative, expressed	1.61974	0.09	0.82
PUT-163b-Triticum_aestivum-30941	AT5G43010	249180_at	protein 26S protease regulatory subunit, putative, expressed	2.0301	-1.21	-0.14
PUT-163b-Triticum_aestivum-027137	AT3G60820	251337_at	protein peptidase, T1 family, putative, expressed	1.35967	0.12	0.66
PUT-163b-Triticum_aestivum-38735	AT4G29040	253755_at	protein 26S protease regulatory subunit 4, putative, expressed	1.01558	0.48	0.04
PUT-163b-Triticum_aestivum-2853165449	AT4G24820	254086_at	protein 26S proteasome non-ATPase regulatory subunit 6, putative, expressed	2.1872	0.47	-0.73
PUT-163b-Triticum_aestivum-139580	AT1G29150	260842_at	protein proteasome subunit, putative, expressed	4.02385	0.47	-0.32
Cell wall
PUT-163b-Triticum_aestivum-2838165441	AT1G31070	265103_at	protein UTP--glucose-1-phosphate uridylyltransferase, putative, expressed	-3.87036	-0.66	0.25
PUT-163b-Triticum_aestivum-1599165442	AT2G39770	245060_at	protein mannose-1-phosphate guanyltransferase, putative, expressed	1.29944	-0.31	0.71
PUT-163b-Triticum_aestivum-67736	AT1G26570	261017_at	protein UDP-glucose 6-dehydrogenase, putative, expressed	1.5225	0.28	-0.43
PUT-163b-Triticum_aestivum-116822	AT4G30440	253631_at	protein UDP-glucuronate 4-epimerase, putative, expressed	-7.2384	-1.17	-0.72
PUT-163b-Triticum_aestivum-20646	AT1G78570	263134_at	protein NAD dependent epimerase/dehydratase family domain containing protein, expressed	2.59202	-0.15	-1.29
PUT-163b-Triticum_aestivum-029015	AT5G49720	248573_at	protein endoglucanase, putative, expressed	1.83556	0.4	0.19
PUT-163b-Triticum_aestivum-10729	AT5G22740	249911_at	protein CSLA7 - cellulose synthase-like family A; mannan synthase, expressed	-1.28647	1.15	-0.61
PUT-163b-Triticum_aestivum-132421	AT2G03220	266721_at	protein xyloglucan fucosyltransferase, putative, expressed	1.92417	1.05	-0.58
PUT-163b-Triticum_aestivum-137766	AT5G55730	248074_at	protein fasciclin domain containing protein, expressed	2.98185	6.21	6.75
PUT-163b-Triticum_aestivum-1393165444	AT4G18670	254635_at	protein MATH domain containing protein, expressed	2.12752	0.29	0.36
PUT-163b-Triticum_aestivum-2143	AT3G22800	258342_at	protein uncharacterized protein At4g06744 precursor, putative, expressed	1.49836	-0.38	0.78
PUT-163b-Triticum_aestivum-333165445	AT1G26240	245875_at	protein transglutaminase, putative, expressed	1.1655	0.4	0.79
PUT-163b-Triticum_aestivum-163136	AT3G22440	258455_at	protein frigida, putative, expressed	1.82103	-0.07	0.01
PUT-163b-Triticum_aestivum-1135165447	AT5G10560	250444_at	protein glycosyl hydrolase family 3 protein, putative, expressed	2.34735	-1.56	-0.5
PUT-163b-Triticum_aestivum-3056165445	AT1G78060	262181_at	protein beta-D-xylosidase, putative, expressed	1.3944	0.02	-0.74
PUT-163b-Triticum_aestivum-144437	AT3G42950	252781_at	protein polygalacturonase, putative, expressed	2.29445	1.47	0.39
PUT-163b-Triticum_aestivum-1605165449	AT4G13710	254689_at	protein pectate lyase precursor, putative, expressed	1.03709	-0.54	-0.19
PUT-163b-Triticum_aestivum-03896	AT2G43880	267222_at	protein polygalacturonase, putative, expressed	1.6499	1.4	0.34
PUT-163b-Triticum_aestivum-136681	AT5G57550	247866_at	protein glycosyl hydrolases family 16, putative, expressed	0.29	1.09241	2.10497
PUT-163b-Triticum_aestivum-04709	AT5G57540	247914_at	protein glycosyl hydrolases family 16, putative, expressed	5.29	2.00166	1.03859
PUT-163b-Triticum_aestivum-353165442	AT1G65680	264640_at	protein expansin precursor, putative, expressed	-7.7211	-1.73	-0.02
PUT-163b-Triticum_aestivum-8775	AT4G16260	245393_at	protein glycosyl hydrolases family 17, putative, expressed	2.23322	0.46	-0.62
Hormone
JA
PUT-163b-Triticum_aestivum-2498165446	AT3G45140	252618_at	protein lipoxygenase 2.1, chloroplast precursor, putative, expressed	1.32238	0.69	0.96
PUT-163b-Triticum_aestivum-108080	AT3G22400	258445_at	protein lipozygenase protein, putative, expressed	1.17169	0.23	-0.4
PUT-163b-Triticum_aestivum-07168	AT1G72520	260399_at	protein lipoxygenase protein, putative, expressed	7.06609	1.31	-0.56
PUT-163b-Triticum_aestivum-15862	AT1G17420	261037_at	protein lipoxygenase protein, putative, expressed	1.14852	-0.65	-0.94
PUT-163b-Triticum_aestivum-134687	AT5G42650	249208_at	protein cytochrome P450, putative, expressed	5.1592	-0.15	0.58
PUT-163b-Triticum_aestivum-89552	AT1G19640	261150_at	protein jasmonic acid carboxyl methyltransferase, putative, expressed	6.56986	0.78	2.39
Ethylene
PUT-163b-Triticum_aestivum-124905	AT2G40940	245098_at	protein ethylene receptor, putative, expressed	1.84013	0.63	-1.01
PUT-163b-Triticum_aestivum-147978	AT4G17500	245252_at	protein ethylene-responsive transcription factor, putative, expressed	1.13289	-0.24	-0.14
PUT-163b-Triticum_aestivum-2002165441	AT1G66340	260133_at	protein ethylene receptor, putative, expressed	7.7879	-0.07	0.3
PUT-163b-Triticum_aestivum-0103737	AT4G37150	246272_at	protein esterase, putative, expressed	3.16501	-0.09	-0.87
PUT-163b-Triticum_aestivum-56281	AT3G24500	258133_at	protein endothelial differentiation-related factor 1, putative, expressed	0.32	2.97237	1.16572
PUT-163b-Triticum_aestivum-3023	AT2G42680	263978_at	protein endothelial differentiation-related factor 1, putative, expressed	1.06293	-0.77	-0.22
ABA
PUT-163b-Triticum_aestivum-114164	AT5G42560	249196_at	protein HVA22, putative, expressed	1.30492	-0.18	0.91
PUT-163b-Triticum_aestivum-251165445	AT5G67030	247025_at	protein zeaxanthin epoxidase, chloroplast precursor, putative, expressed	-1	-1.73644	-1.47155
PUT-163b-Triticum_aestivum-1090165449	AT4G19170	254564_at	protein 9-cis-epoxycarotenoid dioxygenase 1, chloroplast precursor, putative, expressed	-0.97	-1.75564	-1.69011
PUT-163b-Triticum_aestivum-1959165447	AT4G19230	254562_at	protein cytochrome P450, putative, expressed	3.26159	0.13	0.14
PUT-163b-Triticum_aestivum-126072	AT3G24650	256898_at	protein B3 DNA binding domain containing protein, expressed	1.16964	-0.38	-0.67
PUT-163b-Triticum_aestivum-91784	AT1G28200	245667_at	protein GRAM domain containing protein, expressed	2.33418	-0.96	0.14
BR
PUT-163b-Triticum_aestivum-1927165443	AT5G16010	246488_at	protein 3-oxo-5-alpha-steroid 4-dehydrogenase, putative, expressed	-7.2384	1.2	0.63
PUT-163b-Triticum_aestivum-07817	AT3G50660	252184_at	protein cytochrome P450, putative, expressed	-7.7211	-0.18	1.35
PUT-163b-Triticum_aestivum-2976165442	AT1G20050	261228_at	protein 3-beta-hydroxysteroid-Delta-isomerase, putative, expressed	1.46155	-0.97	0.23
PUT-163b-Triticum_aestivum-93177	AT4G18710	254616_at	protein CGMC_GSK.2 - CGMC includes CDA, MAPK, GSK3, and CLKC kinases, expressed	2.85697	-0.71	1.08
PUT-163b-Triticum_aestivum-42869	AT1G78700	264248_at	protein BES1/BZR1 homolog protein, putative, expressed	1.27736	0.16	0.78
PUT-163b-Triticum_aestivum-07855	AT3G61460	251321_at	protein zinc finger, C3HC4 type domain containing protein, expressed	6.97728	0.15	-0.81
Auxin
PUT-163b-Triticum_aestivum-132345	AT5G20730	245971_at	protein auxin response factor 5, putative, expressed	2.08304	-1.37	0.19
PUT-163b-Triticum_aestivum-1609165448	AT5G53590	248243_at	protein CPuORF40 - conserved peptide uORF-containing transcript, expressed	-1.78098	-0.61	-0.46
PUT-163b-Triticum_aestivum-2377165445	AT4G12980	254746_at	protein membrane protein, putative, expressed	2.45973	0.3	0.18
PUT-163b-Triticum_aestivum-150486	AT2G33310	255788_at	protein OsIAA10 - Auxin-responsive Aux/IAA gene family member, expressed	1.0293	0.47	-0.32
PUT-163b-Triticum_aestivum-64946	AT1G17350	261087_at	protein Complex I intermediate-associated protein 30 domain containing protein, putative, expressed	2.20997	-0.3	-0.58
PUT-163b-Triticum_aestivum-154165443	AT1G60710	264928_at	protein oxidoreductase, aldo/keto reductase family protein, putative, expressed	1.25376	0.54	0.61
Rspiratory burst
PUT-163b-Triticum_aestivum-38606	AT5G47910	248719_at	protein respiratory burst oxidase, putative, expressed	1.5399	2.24	1.36
Redox state
PUT-163b-Triticum_aestivum-06730	AT5G06690	250649_at	protein thioredoxin, putative, expressed	-7	-1.67	5.58
PUT-163b-Triticum_aestivum-75340	AT3G53220	251985_at	protein expressed protei	1.1721	-0.79	0.42
PUT-163b-Triticum_aestivum-161274	AT3G17880	258219_at	protein FAM10 family protein, putative, expressed	1.03422	-0.49	0.5
PUT-163b-Triticum_aestivum-1645165449	AT3G15360	258398_at	protein thioredoxin, putative, expressed	2.42968	-1.3	1.29
PUT-163b-Triticum_aestivum-49621	AT3G03860	259349_at	protein OsAPRL5 adenosine 5'-phosphosulfate reductase-like OsAPRL5, expressed	2.06	-1.01	-1.06
PUT-163b-Triticum_aestivum-40028	AT1G07700	261417_at	protein thioredoxin, putative, expressed	1.28102	0.8	-5
PUT-163b-Triticum_aestivum-85251	AT1G35620	262024_at	protein OsPDIL5-3 protein disulfide isomerase PDIL5-3, expressed	2.98185	1.28	-2.56
PUT-163b-Triticum_aestivum-144037	AT2G35010	267419_at	protein thioredoxin, putative, expressed	1.76155	0.19	-0.09
PUT-163b-Triticum_aestivum-991165444	AT4G35000	253223_at	protein OsAPx4 - Peroxisomal Ascorbate Peroxidase encoding gene 5,8,9, expressed	1.09984	-0.23	-0.02
PUT-163b-Triticum_aestivum-6224	AT5G27380	246785_at	protein glutathione synthetase, chloroplast precursor, putative, expressed	1.31551	-0.33	0.5
PUT-163b-Triticum_aestivum-2468165443	AT3G54660	251860_at	protein glutathione reductase, putative, expressed	-7.15987	5.88	6.17
PUT-163b-Triticum_aestivum-121404	AT4G11600	254890_at	protein glutathione peroxidase domain containing protein, expressed	-3.30378	-0.71	-2.14
PUT-163b-Triticum_aestivum-157068	AT1G12520	259511_at	protein copper chaperone for superoxide dismutase, putative, expressed	1.57264	-0.88	0.15
PUT-163b-Triticum_aestivum-77859	AT5G51880	248376_at	protein expressed protei	0.53	-1.20895	-1.97904
peroxidases
PUT-163b-Triticum_aestivum-89354	AT5G15180	250157_at	protein peroxidase precursor, putative, expressed	-8.58496	-1.11	6.91
PUT-163b-Triticum_aestivum-155122	AT5G14130	250200_at	protein peroxidase precursor, putative, expressed	-0.3	-1.50127	-1.67948
PUT-163b-Triticum_aestivum-2083165445	AT5G05340	250798_at	protein peroxidase precursor, putative, expressed	-7.30378	-0.38	1.66
PUT-163b-Triticum_aestivum-118380	AT4G33420	253332_at	protein peroxidase, putative, expressed	-7	0.45	0.3
PUT-163b-Triticum_aestivum-56668	AT4G32320	253477_at	protein peroxidase precursor, putative, expressed	2.04836	1.07	-1.16
PUT-163b-Triticum_aestivum-1117165449	AT3G21770	257952_at	protein peroxidase precursor, putative, expressed	2.05236	0.53	0.75
PUT-163b-Triticum_aestivum-122585	AT2G22420	264001_at	protein peroxidase precursor, putative, expressed	-1.27065	-0.46	0.57
PUT-163b-Triticum_aestivum-072980	AT2G41480	267101_at	protein peroxidase precursor, putative	1.54502	-0.01	6.75
GST
PUT-163b-Triticum_aestivum-2148	AT5G41210	249291_at	protein glutathione S-transferase, N-terminal domain containing protein, expressed	7.73471	-2.12	-6.21
PUT-163b-Triticum_aestivum-108786	AT3G62760	251231_at	protein glutathione S-transferase, putative, expressed	-7.08746	-1.65	-0.22
PUT-163b-Triticum_aestivum-138101	AT4G19880	254549_at	protein uncharacterized protein yqjG, putative, expressed	1.82408	0.57	0.62
PUT-163b-Triticum_aestivum-031333	AT3G09270	259040_at	protein glutathione S-transferase, putative, expressed	-5.25	8.74819	2.59628
PUT-163b-Triticum_aestivum-2144165449	AT1G78380	260746_at	protein glutathione S-transferase, putative, expressed	-0.04	3.078	7.16993
PUT-163b-Triticum_aestivum-02700	AT1G10370	264436_at	protein glutathione S-transferase, putative, expressed	1.4014	0.22	-1.34
PUT-163b-Triticum_aestivum-3412165443	AT2G29420	266296_at	protein glutathione S-transferase, putative, expressed	0.1	-1.11972	-1.41364
Signaling
PUT-163b-Triticum_aestivum-53724	AT1G35140	245757_at	protein phosphate-induced protein 1 conserved region domain containing protein, expressed	1.50287	0.7	0.65
PUT-163b-Triticum_aestivum-95283	AT4G08950	255064_at	protein phosphate-induced protein 1 conserved region domain containing protein, expressed	2.02046	0.88	-0.35
PUT-163b-Triticum_aestivum-081382	AT2G29100	266779_at	protein glutamate receptor, putative	-7.55459	1.05	-0.41
PUT-163b-Triticum_aestivum-25931	AT2G37050	265467_at	protein senescence-induced receptor-like serine/threonine-protein kinase precursor, putative, expressed	-2.54374	-0.36	0.3
PUT-163b-Triticum_aestivum-159108	AT5G58300	247856_at	protein inactive receptor kinase At2g26730 precursor, putative, expressed	-6.71425	-1.4	-4.39
PUT-163b-Triticum_aestivum-06048	AT5G05160	250820_at	protein atypical receptor-like kinase MARK, putative, expressed	-7.49985	-2.56	1.75
PUT-163b-Triticum_aestivum-89514	AT1G67510	264226_at	protein expressed protei	1.09452	0.48	-0.36
PUT-163b-Triticum_aestivum-148015	AT4G22130	254341_at	protein STRUBBELIG-RECEPTOR FAMILY 7 precursor, putative, expressed	-1.10989	0.3	-0.34
PUT-163b-Triticum_aestivum-1707165445	AT5G45840	248916_at	protein MRH1, putative, expressed	8.70736	6.07	6.91
PUT-163b-Triticum_aestivum-90262	AT4G18640	254633_at	protein MRH1, putative, expressed	1.9026	0.82	0.82
PUT-163b-Triticum_aestivum-10312	AT2G02220	266231_at	protein phytosulfokine receptor precursor, putative, expressed	6.67243	5.21	-7.11
PUT-163b-Triticum_aestivum-148632	AT1G28440	261498_at	protein receptor-like protein kinase 5 precursor, putative, expressed	1.17996	0.04	0.28
PUT-163b-Triticum_aestivum-25448	AT2G26330	267376_at	protein receptor-like protein kinase 5 precursor, putative, expressed	2.08971	-0.11	-0.94
PUT-163b-Triticum_aestivum-1913165449	AT3G46290	252512_at	protein TKL_IRAK_CrRLK1L-1.6 - The CrRLK1L-1 subfamily has homology to the CrRLK1L homolog, expressed	-7.30378	-0.62	0.45
PUT-163b-Triticum_aestivum-010157	AT5G40380	249410_at	protein TKL_IRAK_DUF26-lf.3 - DUF26 kinases have homology to DUF26 containing loci, expressed	0.46	1.33097	2.31647
PUT-163b-Triticum_aestivum-143882	AT4G38830	252964_at	protein cysteine-rich receptor-like protein kinase 7 precursor, putative, expressed	1.04588	-0.37	-1.18
PUT-163b-Triticum_aestivum-103800	AT4G23180	254256_at	protein serine/threonine-protein kinase receptor precursor, putative, expressed	0.14	-1.70365	-3.59495
PUT-163b-Triticum_aestivum-112647	AT4G00970	255654_at	protein cysteine-rich receptor-like protein kinase 7 precursor, putative, expressed	-0.9	-1.58787	-1.59743
PUT-163b-Triticum_aestivum-109469	AT1G66880	256366_at	protein OsWAK1 - OsWAK receptor-like cytoplasmic kinase OsWAK-RLCK, expressed	-4.61471	0.63	-0.3
PUT-163b-Triticum_aestivum-111714	AT2G33580	255844_at	protein LYK8, putative, expressed	7.49985	-0.95	-0.22
PUT-163b-Triticum_aestivum-23172	AT1G52290	259671_at	protein protein kinase, putative, expressed	-8.12412	0.53	-6.41
PUT-163b-Triticum_aestivum-06323	AT1G11300	262508_at	protein protein kinase domain containing protein, expressed	0.88	-1.98911	-8.93074
PUT-163b-Triticum_aestivum-09027	AT5G02070	251081_at	protein tyrosine protein kinase domain containing protein, putative, expressed	-7.37504	1.21	0.12
PUT-163b-Triticum_aestivum-54724	AT1G21210	259557_at	protein OsWAK74 - OsWAK receptor-like protein kinase, expressed	0.54	2.16993	2.36965
PUT-163b-Triticum_aestivum-07279	AT1G79670	261402_at	protein OsWAK55 - OsWAK receptor-like protein kinas	3.45943	-1.26	-1.69
PUT-163b-Triticum_aestivum-018557	AT2G23450	267134_at	protein protein kinase domain containing protein, expressed	2.10236	-0.19	0.9
PUT-163b-Triticum_aestivum-055899	AT3G05990	258557_at	protein leucine-rich repeat family protein, putative, expressed	6.97728	0.19	0.32
PUT-163b-Triticum_aestivum-93948	AT3G02130	259074_at	protein phytosulfokine receptor precursor, putative, expressed	1.15234	-0.34	-0.31
PUT-163b-Triticum_aestivum-0109266	AT1G73440	245732_at	protein EF hand family protein, expressed	-8.19967	-1.09	1.5
PUT-163b-Triticum_aestivum-1277165448	AT3G51850	246301_at	protein CAMK_CAMK_like.29 - CAMK includes calcium/calmodulin depedent protein kinases, expressed	1.40075	-0.88	0.14
PUT-163b-Triticum_aestivum-149548	AT5G57580	247870_at	protein calmodulin binding protein, putative, expressed	1.51521	-0.11	0.66
PUT-163b-Triticum_aestivum-620165447	AT5G54490	248164_at	protein expressed protei	3.24286	1.12	1.44
PUT-163b-Triticum_aestivum-158983	AT5G54130	248191_at	protein endonuclease/exonuclease/phosphatase family domain containing protein, expressed	-1.20263	-0.18	0.26
PUT-163b-Triticum_aestivum-263165448	AT5G07340	250625_at	protein calreticulin precursor protein, putative, expressed	2.76512	-0.18	-0.6
PUT-163b-Triticum_aestivum-080613	AT4G35310	253167_at	protein CAMK_CAMK_like.45 - CAMK includes calcium/calmodulin depedent protein kinases, expressed	6.67243	3.91	-5
PUT-163b-Triticum_aestivum-2329165442	AT4G34150	253284_at	protein retrotransposon protein, putative, unclassified, expressed	-1.26903	0.52	0.73
PUT-163b-Triticum_aestivum-08123	AT4G33000	253412_at	protein calcineurin B, putative, expressed	-2.06908	-0.25	0.52
PUT-163b-Triticum_aestivum-09572	AT4G26570	253982_at	protein calcineurin B, putative, expressed	1.1823	-0.93	0.45
PUT-163b-Triticum_aestivum-81830	AT2G33380	255795_at	protein caleosin related protein, putative, expressed	-7.2384	-0.62	0.18
PUT-163b-Triticum_aestivum-143270	AT1G76640	259866_at	protein OsCML31 - Calmodulin-related calcium sensor protein, expressed	-1.44941	0.27	0.38
PUT-163b-Triticum_aestivum-138224	AT2G46700	266323_at	protein CAMK_CAMK_like.30 - CAMK includes calcium/calmodulin depedent protein kinases, expressed	1.08653	0.36	0.24
PUT-163b-Triticum_aestivum-84165449	AT5G20840	246180_at	protein SAC domain containing protein, putative, expressed	1.73349	-0.73	1.03
PUT-163b-Triticum_aestivum-29390	AT5G16760	246451_at	protein Inositol 1, 3, 4-trisphosphate 5/6-kinase, putative, expressed	7.49985	1.35	-5.39
PUT-163b-Triticum_aestivum-105360	AT4G08170	255132_at	protein Inositol 1, 3, 4-trisphosphate 5/6-kinase, putative, expressed	-0.01	-1.72624	-3.46489
PUT-163b-Triticum_aestivum-43914	AT4G17170	245407_at	protein ras-related protein, putative, expressed	3.20163	-1.38	0.78
PUT-163b-Triticum_aestivum-260165442	AT1G31930	246312_at	protein G-protein alpha subunit, putative, expressed	-1.0905	-0.57	0.21
PUT-163b-Triticum_aestivum-658165444	AT5G62880	247405_at	protein ras-related protein, putative, expressed	2.49118	-1.23	-0.82
PUT-163b-Triticum_aestivum-40883	AT5G58590	247771_at	protein ranBP1 domain containing protein, expressed	-1.82742	0.85	0.23
PUT-163b-Triticum_aestivum-146730	AT5G55190	248107_at	protein ras-related protein, putative, expressed	1.02775	-0.01	0.58
PUT-163b-Triticum_aestivum-2086165446	AT5G54780	248129_at	protein TBC domain containing protein, expressed	1.64338	0.42	1.03
PUT-163b-Triticum_aestivum-1152165443	AT5G54840	248132_at	protein ras-related protein, putative, expressed	1.58496	-0.02	1.26
PUT-163b-Triticum_aestivum-72680	AT5G39900	249430_at	protein GTP-binding protein GUF1, putative, expressed	1.17982	-0.34	0.44
PUT-163b-Triticum_aestivum-871165441	AT5G02040	251034_at	protein prenylated rab acceptor, putative, expressed	1.43155	0.69	0.29
PUT-163b-Triticum_aestivum-37450	AT3G54840	251817_at	protein ras-related protein, putative, expressed	-7.61471	-1.95	-1.91
PUT-163b-Triticum_aestivum-147667	AT3G55020	251829_at	protein TBC domain containing protein, expressed	7.49985	4.91	6.75
PUT-163b-Triticum_aestivum-1553165441	AT3G43300	252743_at	protein ATMIN7, putative, expressed	1.13725	0.56	-0.82
PUT-163b-Triticum_aestivum-2720165441	AT4G19640	254530_at	protein ras-related protein, putative, expressed	1.32494	-0.18	-0.26
PUT-163b-Triticum_aestivum-149298	AT4G12640	254826_at	protein RNA recognition motif containing protein, expressed	-8.64024	-0.96	-0.69
PUT-163b-Triticum_aestivum-06415	AT4G02730	255499_at	protein WD domain, G-beta repeat domain containing protein, expressed	1.9349	-0.54	-0.82
PUT-163b-Triticum_aestivum-160740	AT3G07880	258637_at	protein rho GDP-dissociation inhibitor 1, putative, expressed	1.62521	-0.18	0.37
PUT-163b-Triticum_aestivum-124176	AT1G01200	261042_at	protein ras-related protein, putative, expressed	1.11655	-0.22	-0.38
PUT-163b-Triticum_aestivum-04791	AT1G63700	260291_at	protein STE_MEKK_ste11_MAP3K.17 - STE kinases include homologs to sterile 7, sterile 11 and sterile 20 from yeast, expressed	1.152	-0.14	1.18
PUT-163b-Triticum_aestivum-1582165443	AT2G42880	263989_at	protein CGMC_MAPKCMGC_2.8 - CGMC includes CDA, MAPK, GSK3, and CLKC kinases, expressed	4.31249	-0.64	6.58
PUT-163b-Triticum_aestivum-156042	AT1G08720	264780_at	protein protein kinase domain containing protein, expressed	1.36841	-0.89	-0.78
PUT-163b-Triticum_aestivum-86304	AT4G15800	245334_at	protein RALFL9 - Rapid ALkalinization Factor RALF family protein precursor, expressed	0.07	-1.35364	-1.82143
PUT-163b-Triticum_aestivum-28531	AT3G21510	258184_at	protein histidine-containing phosphotransfer protein, putative, expressed	1.31633	-0.17	0
PUT-163b-Triticum_aestivum-33980	AT5G18960	249953_at	protein transposon protein, putative, unclassified	-6.82018	-5.43	1.17
PUT-163b-Triticum_aestivum-1719165445	AT3G45780	252543_at	protein AGC_PVPK_like_kin82y.2 - ACG kinases include homologs to PKA, PKG and PKC, expressed	-0.38	-1.27799	-1.21142
PUT-163b-Triticum_aestivum-111987	AT3G22840	258321_at	protein early light-induced protein, chloroplast precursor, putative, expressed	-7.49985	0.51	-0.2
PUT-163b-Triticum_aestivum-36164	AT1G04400	263669_at	protein FAD binding domain of DNA photolyase domain containing protein, expressed	1.64338	0.38	0.56
PUT-163b-Triticum_aestivum-144778	AT2G18790	266065_at	protein phytochrome B, putative, expressed	1.18416	-0.29	0.08
PUT-163b-Triticum_aestivum-818165446	AT3G61140	251311_at	protein proteasome subunit, putative, expressed	1.31866	-0.22	0.92
Transcription Factor
ERF
PUT-163b-Triticum_aestivum-89732	AT4G25480	254066_at	protein dehydration-responsive element-binding protein, putative, expressed	-7.43463	-1.21	-0.42
PUT-163b-Triticum_aestivum-137730	AT3G14230	258366_at	protein AP2 domain containing protein, expressed	1.02742	0.8	-0.04
PUT-163b-Triticum_aestivum-108753	AT1G01180	261573_at	protein expressed protei	-1.89775	-0.83	0.13
PUT-163b-Triticum_aestivum-3818	AT1G78080	262135_at	protein ethylene-responsive transcription factor, putative, expressed	1.05299	0.84	-0.05
bZIP
PUT-163b-Triticum_aestivum-36254	AT5G10030	250463_at	protein transcription factor, putative, expressed	1	0.83	-0.7
WRKY
PUT-163b-Triticum_aestivum-26417	AT5G56270	248008_at	protein WRKY DNA-binding domain containing protein, expressed	-2.52257	0.48	-0.83
PUT-163b-Triticum_aestivum-149579	AT4G31800	253485_at	protein OsWRKY28 - Superfamily of TFs having WRKY and zinc finger domains, expressed	-1.46	8.56224	1.55367
PUT-163b-Triticum_aestivum-781165447	AT1G13960	262613_at	protein WRKY DNA-binding domain containing protein, expressed	8.06609	-1.01	0.56
MYB
PUT-163b-Triticum_aestivum-93930	AT3G55730	251763_at	protein MYB family transcription factor, putative, expressed	7.97728	0.19	5.58
PUT-163b-Triticum_aestivum-72046	AT4G38620	252958_at	protein MYB family transcription factor, putative, expressed	-2.31578	-0.11	-1.14
PUT-163b-Triticum_aestivum-51172	AT3G10580	258961_at	protein myb-like DNA-binding domain, SHAQKYF class family protein	6.56986	5.21	-5.73
PUT-163b-Triticum_aestivum-48165441	AT1G09770	264709_at		-2.00228	0.75	-0.4
PR-proteins
PUT-163b-Triticum_aestivum-6206	AT1G58410	245838_at	protein NBS-LRR disease resistance protein, putative, expressed	-1.00817	-0.25	0.7
PUT-163b-Triticum_aestivum-46267	AT3G46730	252491_at	protein resistance protein, putative, expressed	7.88874	-0.91	-0.07
PUT-163b-Triticum_aestivum-2100165442	AT1G12290	259534_at	protein NB-ARC/LRR disease resistance protein, putative, expressed	-6.82018	-0.35	4.58
PUT-163b-Triticum_aestivum-4496	AT2G34930	267411_at	protein hcr2-5D, putative, expressed	-6.38	2.78319	2.14086
Heat shock protein
PUT-163b-Triticum_aestivum-60076	AT5G59720	247691_at	protein hsp20/alpha crystallin family protein, putative	6.56986	-5.67	-4.39
PUT-163b-Triticum_aestivum-1087165446	AT5G57710	247874_at	protein heat shock protein-related, putative, expressed	1.46895	-1.35	0.49
PUT-163b-Triticum_aestivum-08913	AT5G53150	248301_at	protein tesmin/TSO1-like CXC domain containing protein, expressed	-2.39341	0.78	0.31
PUT-163b-Triticum_aestivum-2731165441	AT5G02500	250995_at	protein DnaK family protein, putative, expressed	2.42183	0.21	1.03
PUT-163b-Triticum_aestivum-159204	AT3G62600	251182_at	protein dnaJ homolog subfamily B member 11 precursor, putative, expressed	1.6117	0.3	-0.77
PUT-163b-Triticum_aestivum-0105055	AT3G62190	251263_at	protein heat shock protein DnaJ, putative, expressed	4.41278	-0.33	0.72
PUT-163b-Triticum_aestivum-47783	AT3G58020	251618_at	protein heat shock protein DnaJ, putative	1.16431	-0.04	0.16
PUT-163b-Triticum_aestivum-57745	AT4G25200	254059_at	protein heat shock 22 kDa protein, mitochondrial precursor, putative, expressed	-7.37504	-0.32	0.16
PUT-163b-Triticum_aestivum-19277	AT4G21870	254384_at	protein hsp20/alpha crystallin family protein, putative, expressed	-0.15	-3.32249	-2.36982
PUT-163b-Triticum_aestivum-148637	AT3G14200	256999_at	protein heat shock protein DnaJ, putative, expressed	1.75561	-0.67	0.22
PUT-163b-Triticum_aestivum-44742	AT1G18700	261424_at	protein heat shock protein DnaJ, putative, expressed	1.77771	-0.27	0.12
PUT-163b-Triticum_aestivum-010228	AT2G25140	264402_at	protein chaperone protein clpB 1, putative, expressed	2.44781	0.21	0.43
PUT-163b-Triticum_aestivum-2586165443	AT2G26890	266858_at	protein heat shock protein DnaJ, putative, expressed	1.422	-0.9	-0.66
Secondary metabolites
PUT-163b-Triticum_aestivum-2465165442	AT1G74470	260236_at	protein FAD binding domain containing protein, expressed	-1.29041	-0.8	-1
PUT-163b-Triticum_aestivum-104210	AT5G48230	248690_at	protein acetyl-CoA acetyltransferase, cytosolic, putative, expressed	1.69105	0.26	0.52
PUT-163b-Triticum_aestivum-152415	AT5G47770	248718_at	protein polyprenyl synthetase, putative, expressed	1.59961	-0.16	0.28
PUT-163b-Triticum_aestivum-22794	AT5G36160	249688_at	protein aminotransferase, classes I and II, domain containing protein, expressed	1.87279	-0.23	0.88
PUT-163b-Triticum_aestivum-2101165448	AT3G63410	251118_at	protein methyltransferase domain containing protein, putative, expressed	7.43463	0.72	-6
PUT-163b-Triticum_aestivum-127820	AT4G25700	254020_at	protein fatty acid hydroxylase, putative, expressed	3.03868	0.84	-1.14
PUT-163b-Triticum_aestivum-42043	AT5G17230	250095_at	protein phytoene synthase, chloroplast precursor, putative, expressed	-1.19794	0.3	0.85
PUT-163b-Triticum_aestivum-16596	AT1G08550	264799_at	protein violaxanthin de-epoxidase, putative, expressed	6.78136	-4.86	-5
PUT-163b-Triticum_aestivum-72171	AT3G53260	251984_at	protein phenylalanine ammonia-lyase, putative, expressed	-1.51901	-0.83	0.55
PUT-163b-Triticum_aestivum-691165448	AT5G48930	248639_at	protein transferase family protein, putative, expressed	-6.23	6.58496	8.10852
PUT-163b-Triticum_aestivum-89002	AT5G58490	247834_at	protein dihydroflavonol-4-reductase, putative, expressed	1.89735	0.05	0.41
PUT-163b-Triticum_aestivum-71948	AT1G15950	261792_at	protein cinnamoyl-CoA reductase, putative, expressed	2.85148	0.04	0.19
PUT-163b-Triticum_aestivum-023800	AT5G01210	251144_at	protein transferase family protein, putative, expressed	1.30533	0.69	0.56
PUT-163b-Triticum_aestivum-63347	AT2G33590	255787_at	protein reductase, putative, expressed	-1.64674	-0.86	-0.88
PUT-163b-Triticum_aestivum-018072	AT1G31490	256492_at	protein transferase family domain containing protein, expressed	3.07325	0.4	1.05
PUT-163b-Triticum_aestivum-039086	AT1G28680	262744_at	protein transferase family protein, putative, expressed	0.93	1.27164	1.5801
PUT-163b-Triticum_aestivum-34259	AT3G23490	257177_at	protein cyanate hydratase, putative, expressed	-1.66909	-0.54	-0.33
PUT-163b-Triticum_aestivum-139165446	AT5G57800	247884_at	protein WAX2, putative, expressed	0.71	1.95956	1.19513
PUT-163b-Triticum_aestivum-087402	AT1G02205	264147_at	protein WAX2, putative, expressed	-8.86728	0	6.39
PUT-163b-Triticum_aestivum-28776	AT2G38240	267147_at	protein oxidoreductase, 2OG-Fe oxygenase family protein, putative, expressed	7.67948	5.46	0.18
PUT-163b-Triticum_aestivum-027830	AT3G29670	257288_at	protein transferase family protein, putative, expressed	1.27167	0.67	0.86
PUT-163b-Triticum_aestivum-97324	AT5G05270	250794_at	protein chalcone--flavonone isomerase, putative, expressed	-1.8653	-0.26	0.86
PUT-163b-Triticum_aestivum-05885	AT1G59950	262903_at	protein oxidoreductase, aldo/keto reductase family protein, putative, expressed	-1.56	2.73564	1.04423
PUT-163b-Triticum_aestivum-152468	AT1G59960	262913_at	protein oxidoreductase, aldo/keto reductase family protein, putative, expressed	1.72396	0.66	-0.21
PUT-163b-Triticum_aestivum-25968	AT4G16330	245360_at	protein flavonol synthase/flavanone 3-hydroxylase, putative, expressed	-6.82018	-3.81	-0.66
PUT-163b-Triticum_aestivum-02857	AT1G49390	262416_at	protein leucoanthocyanidin dioxygenase, putative, expressed	2.51993	-0.52	0.52
PUT-163b-Triticum_aestivum-122988	AT1G17010	262527_at	protein 1-aminocyclopropane-1-carboxylate oxidase 2, putative, expressed	-1.68118	-0.74	0.59
PUT-163b-Triticum_aestivum-59987	AT4G27250	253907_at	protein NAD dependent epimerase/dehydratase family protein, putative, expressed	0.95	1.99474	2.20645
PUT-163b-Triticum_aestivum-113201	AT5G60020	247648_at	protein laccase precursor protein, putative, expressed	-6.82018	-4.46	-5.39
Abiotic stress
PUT-163b-Triticum_aestivum-106175	AT1G16560	246320_at	protein per1-like family protein, putative, expressed	1.22815	1.17	0.31
PUT-163b-Triticum_aestivum-91723	AT4G05440	255227_at		1.50531	-1.42	-0.1
PUT-163b-Triticum_aestivum-103658	AT2G37570	267180_at	protein SLT1 protein, putative, expressed	-3.04439	-0.01	0.61
PUT-163b-Triticum_aestivum-60076	AT5G59720	247691_at	protein hsp20/alpha crystallin family protein, putative	6.56986	-5.67	-4.39
PUT-163b-Triticum_aestivum-1087165446	AT5G57710	247874_at	protein heat shock protein-related, putative, expressed	1.46895	-1.35	0.49
PUT-163b-Triticum_aestivum-08913	AT5G53150	248301_at	protein tesmin/TSO1-like CXC domain containing protein, expressed	-2.39341	0.78	0.31
PUT-163b-Triticum_aestivum-2731165441	AT5G02500	250995_at	protein DnaK family protein, putative, expressed	2.42183	0.21	1.03
PUT-163b-Triticum_aestivum-159204	AT3G62600	251182_at	protein dnaJ homolog subfamily B member 11 precursor, putative, expressed	1.6117	0.3	-0.77
PUT-163b-Triticum_aestivum-0105055	AT3G62190	251263_at	protein heat shock protein DnaJ, putative, expressed	4.41278	-0.33	0.72
PUT-163b-Triticum_aestivum-47783	AT3G58020	251618_at	protein heat shock protein DnaJ, putative	1.16431	-0.04	0.16
PUT-163b-Triticum_aestivum-57745	AT4G25200	254059_at	protein heat shock 22 kDa protein, mitochondrial precursor, putative, expressed	-7.37504	-0.32	0.16
PUT-163b-Triticum_aestivum-19277	AT4G21870	254384_at	protein hsp20/alpha crystallin family protein, putative, expressed	-0.15	-3.32249	-2.36982
PUT-163b-Triticum_aestivum-148637	AT3G14200	256999_at	protein heat shock protein DnaJ, putative, expressed	1.75561	-0.67	0.22
PUT-163b-Triticum_aestivum-44742	AT1G18700	261424_at	protein heat shock protein DnaJ, putative, expressed	1.77771	-0.27	0.12
PUT-163b-Triticum_aestivum-010228	AT2G25140	264402_at	protein chaperone protein clpB 1, putative, expressed	2.44781	0.21	0.43
PUT-163b-Triticum_aestivum-2586165443	AT2G26890	266858_at	protein heat shock protein DnaJ, putative, expressed	1.422	-0.9	-0.66
PUT-163b-Triticum_aestivum-834165441	AT5G55530	248058_at	protein C2 domain containing protein, putative, expressed	1.60243	-0.5	0.27
PUT-163b-Triticum_aestivum-126183	AT3G53990	251927_at	protein universal stress protein domain containing protein, putative, expressed	-2.23447	0.31	0.75
PUT-163b-Triticum_aestivum-1978165447	AT2G15970	265480_at	protein cold acclimation protein WCOR413, putative, expressed	1.55051	-0.36	0.32
PUT-163b-Triticum_aestivum-29640	AT4G19120	254563_at	protein dehydration response related protein, putative, expressed	6.56986	4.91	4.58
PUT-163b-Triticum_aestivum-88958	AT3G18030	257897_at	protein phosphopantothenoylcysteine decarboxylase, putative, expressed	-0.13	4.38292	4.25873
PUT-163b-Triticum_aestivum-0103764	AT3G05880	258735_at	protein OsRCI2-6 - Hydrophobic protein LTI6B, expressed	7.30378	1.12	-6.87
PUT-163b-Triticum_aestivum-30389	AT2G41430	267104_at	protein early response to dehydration 15, putative, expressed	6.56986	-2.26	-5.39
PUT-163b-Triticum_aestivum-161189	AT5G14680	250144_at	protein universal stress protein domain containing protein, putative, expressed	1.08196	0.7	0.08
PUT-163b-Triticum_aestivum-02826	AT1G18980	259478_at	protein Cupin domain containing protein, expressed	1.55544	-0.01	0.65
PUT-163b-Triticum_aestivum-3863	AT1G11360	261828_at	protein universal stress protein domain containing protein, putative, expressed	1.19737	0.01	-0.32
PUT-163b-Triticum_aestivum-0115983	AT2G21620	263517_at	protein universal stress protein domain containing protein, putative, expressed	-7.7211	0.27	-6.99
PUT-163b-Triticum_aestivum-1128165444	AT2G47710	266458_at	protein universal stress protein domain containing protein, putative, expressed	1.69465	0.13	-0.04
