# Supplementary material for: Transcriptome Analysis of H2O2-Treated Wheat Seedlings Reveals a H2O2-Responsive Fatty Acid Desaturase Gene Participating in Powdery Mildew Resistance
Source: PLoS One. 2011 Dec 12;6(12):e28810. doi: 10.1371/journal.pone.0028810 (PMC3236209; doi:10.1371/journal.pone.0028810)
Supplement: Table S11 — qRT-PCR confirmation of JA/Et signal pathway genes under H2O2 treatment. (XLS) [file pone.0028810.s012.xls]

## Sheet: new
Table S11. qRT-PCR confirmation of JA/Et signal pathway genes under H2O2 treatment.
PlantGDB#	Annotation	H2O2 treatment (6 h:0 h)
		PmA(log2)a	Han(log2)a	Cha(log2)a	PmAb
Ta-2498165446	protein lipoxygenase 2.1, chloroplast precursor, putative, expressed	1.32238	0.69c	0.96c	3.12±0.05
Ta-108080	protein lipozygenase protein, putative, expressed	1.17169	0.23c	-0.4c	2.08±1.03
Ta-134687	protein cytochrome P450, putative, expressed	5.1592	-0.15c	0.58c	2.15±0.09
Ta-89552	Jasmonic acid dependent carboxyl methyltransferase (JMT)	6.57	0.78c	2.39c	47.53±10.27
Ta-2002165441	ethylene receptor (ER)	7.79	-0.07c	0.3c	4.64±1.33
Ta-147978	ethylene-responsive transcription factor (ERF)	1.13	-0.24c	-0.14c	2.11±0.07
Ta-1776165447	lipoxygenase (LOX)	3.92	1.5	1.89	15.12±3.03
Ta-80972	cytochrome P450 (AOS)	2.26738	0.65c	1.44	3.08±1.03
Ta-048072	12-oxophytodienoate reductase (12-OPDA)	1.89	0.88c	0.41c	3.15±1.07
aFold change detected by RNA tag profiling; bFold change detected by real-time PCR; PmA, PmAm6/Beijing837 BC5F3; cindicates not significant.

## Sheet: original
Table IV. Expression patterns of SA signaling pathway genes under Bgt inoculation and H2O2 treatment
PlantGDB#	Annotation	Bgt inoculation (6h:0h)			H2O2 treatment (6h:0h)
		PmAa	Bja		PmAa	PmAb	Hanc	Chac
Ta-2857165446	phenylalanine ammonia-lyase	1.23	1.15		1.04	--	3.24901	7.46426
Ta-72171	phenylalanine ammonia-lyase	55.6	1.11		0.86	0.353553	0.562529	1.46409
Ta-0100488	AAA ATPase	8.72	57.07		0.94	--	304	4.92458
Ta-3657165447	AAA ATPase	1.38	1.97		0.69	0.5	1.65864	1.79005
Ta-05961	WRKY45	0.41	0.01		0.26	0.707107	0.406126	0.757858
Ta-33080	thaumatin	1.52	1.72		2.87	181.019	5.65685	6.49802
afold change detected by real-time PCR; bnot detected in PmA, or statistically insignificant; cfold change detected by tag sequencing; PmA, PmAm6/Beijing837 BC5F3; Han, Hanxuan10; Cha, Chadianhong.
