# Supplementary material for: Transcriptome Analysis of H2O2-Treated Wheat Seedlings Reveals a H2O2-Responsive Fatty Acid Desaturase Gene Participating in Powdery Mildew Resistance
Source: PLoS One. 2011 Dec 12;6(12):e28810. doi: 10.1371/journal.pone.0028810 (PMC3236209; doi:10.1371/journal.pone.0028810)
Supplement: Table S12 — Blumeria graminis f. sp. tritici penetration efficiency (PE) in the VIGS plants. (XLS) [file pone.0028810.s013.xls]

## Sheet: Sheet1
Table S12. Blumeria graminis f. sp. tritici penetration efficiency (PE) in the VIGS plants.
Plant	Number of cellsa		PE (%)
	Attacked	With elongated second hyphae
Mock (PmA)	100±4.58	0±0	0
BSMV:GFP	102.67±4.93	0±0	0
BSMV:FAD2	119±38.16	32±7.81	28.06±9.4*
BSMV:HSP90	110.67±20.31	29.67±3.21	27.12±3.42**
Bj (Negative control)	100.33±6.43	48±5.29	47.83±4.32
aNumbers indicate the mean of three independent experiments. *P value <0.01; **P value <0.001 in Student t test.
