# Supplementary material for: Transcriptome Analysis of H2O2-Treated Wheat Seedlings Reveals a H2O2-Responsive Fatty Acid Desaturase Gene Participating in Powdery Mildew Resistance
Source: PLoS One. 2011 Dec 12;6(12):e28810. doi: 10.1371/journal.pone.0028810 (PMC3236209; doi:10.1371/journal.pone.0028810)
Supplement: Table S13 — Expression patterns of putative JA and SA signaling pathway related genes in the BSMV∶FAD and BSMV∶HSP90 plants. (XLS) [file pone.0028810.s014.xls]

## Sheet: Sheet1
Table S13. Expression patterns of putative JA and SA signal pathway related genes in the BSMV:FAD and BSMV:HSP90 plantsa
PlantGDB EST/Gene name	Fold changesa						Putative function
	BSMV:FAD			BSMV:HSP90
	Plant #1	Plant #2	Plant #3	Plant #1	Plant #2	Plant #3
Ta-134687	0.38±0.11	0.15±0.04	0.10±0.02	5.59±0.16	5.10±0.21	3.16±0.28	allene oxide synthase 2 (AOS2)
Ta-2498165445	0.007±0.00	0.003±0.00	0.003±0.00	14.49±0.79	14.99±0.63	15.96±1.36	lipoxygenase (LOX)
Ta-141027	0.25±0.03	0.19±0.05	0.17±0.02	0.58±0.06	0.58±0.11	0.55±0.02	PR1b
Ta-01596	0.74±0.10	0.92±0.07	0.90±0.08	0.31±0.12	0.28±0.14	0.05±0.00	PR1a
TaFAD	0.41±0.09	0.38±0.05	0.37±0.16	1.12±0.17	1.05±0.10	1.13±0.15	fatty acid desaturase (FAD)
TaHSP90	0.92±0.19	1.03±0.13	1.13±0.25	0.45±0.13	0.42±0.09	0.31±0.07	heat shock protein 90 (HSP90)
aFold changes represent ratios of gene expression levels between BSMV:FAD or BSMV:HSP90 and BSMV:GFP plants as detected by real time PCR.
